# Supplementary material for: Why AGG is associated with high transgene output: passenger effects and their implications for transgene design
Source: NAR Genom Bioinform. 2025 Jun 19;7(2):lqaf086. doi: 10.1093/nargab/lqaf086 (PMC12204400; doi:10.1093/nargab/lqaf086)
Supplement: lqaf086_Supplemental_Files [file lqaf086_supplemental_files.zip]

Archive with 6 entries (6 files):
- Supplementary_figures_corrected.pdf
- TableS1.csv
- TableS2.csv
- TableS3.csv
- TableS4.csv
- TableS5.csv
