# Supplementary material for: Why AGG is associated with high transgene output: passenger effects and their implications for transgene design
Source: NAR Genom Bioinform. 2025 Jun 19;7(2):lqaf086. doi: 10.1093/nargab/lqaf086 (PMC12204400; doi:10.1093/nargab/lqaf086)
Supplement: lqaf086_Supplemental_Files [file lqaf086_supplemental_files.zip › TableS1.csv]

codon	amino_acid	ends_with	V5prot	VedIO	LO_PNInorm	LO_PFInorm	LO_utrCdsStructureMFE	LO_fivepCdsStructureMFE	LO_RNAfold_C	LO_protFCC	LO_trans	LO_dG	LO_dGnoutr	LO_dGunif	LO_RNAfold_G	LO_protRNAmeanNA	LO_protRNAmedianNA	LO_protRNAmeanZero	LO_protRNAmedianZero	LO_richLB	LO_poorM9
GCT	A	T	0.319	0.64	0.2846	0.423	0.227	0.3466	0.4196	0.64	0.0557	0.9242	0.8874	0.8592	0.729	0.251	0.261	0.228	0.317	-0.107	-0.191
GCC	A	C	-0.279	-0.629	-0.5269	-0.389	-0.169	0.3665	-0.3962	-0.6289	-0.1614	-0.3242	-0.4371	-0.2339	0.2221	-0.251	-0.257	-0.271	-0.281	-0.145	-0.193
GCA	A	A	0.224	0.524	-0.0626	-0.151	-0.2839	-0.1901	0.0536	0.5241	0.2074	0.4839	0.612	0.4222	0.5538	0.242	0.249	0.252	0.208	0.324	0.44
GCG	A	G	-0.284	-0.324	-0.0844	-0.355	0.0154	-0.7514	-0.5855	-0.3236	-0.0427	-0.7545	-0.7177	-0.7106	-1.0883	-0.298	-0.311	-0.253	-0.32	-0.063	-0.048
TGT	C	T	-0.367	0.282	0.0262	0.15	-0.4852	0.2043	0.2119	0.2822	0.0308	0.6596	0.8525	0.5387	1.3004	-0.261	-0.134	-0.159	0.202	0.347	0.258
TGC	C	C	0.367	-0.282	-0.0262	-0.15	0.4852	-0.2043	-0.2119	-0.2822	-0.0308	-0.6596	-0.8525	-0.5387	-1.3004	0.261	0.134	0.159	-0.202	-0.347	-0.258
GAT	D	T	-0.09	0.124	0.0222	0.22	-0.2603	0.2376	0.3176	0.1241	0.095	-0.0077	-0.0478	-0.016	-0.3381	-0.164	0.019	-0.13	-0.121	0.168	0.023
GAC	D	C	0.09	-0.124	-0.0222	-0.22	0.2603	-0.2376	-0.3176	-0.1241	-0.095	0.0077	0.0478	0.016	0.3381	0.164	-0.019	0.13	0.121	-0.168	-0.023
GAA	E	A	0.204	-0.07	0.6534	0.602	0.8024	0.5194	0.926	-0.0698	0.0392	-0.0027	0.0245	0.0495	0.4202	0.475	0.343	0.498	0.092	0.199	0.385
GAG	E	G	-0.204	0.07	-0.6534	-0.602	-0.8024	-0.5194	-0.926	0.0698	-0.0392	0.0027	-0.0245	-0.0495	-0.4202	-0.475	-0.343	-0.498	-0.092	-0.199	-0.385
TTT	F	T	0.283	0.241	0.2502	0.406	-0.0116	0.04	0.7139	0.2406	-0.0075	0.0387	0.0324	0.0135	0.1556	0.4	0.171	0.359	0.012	0.186	0.338
TTC	F	C	-0.283	-0.241	-0.2502	-0.406	0.0116	-0.04	-0.7139	-0.2406	0.0075	-0.0387	-0.0324	-0.0135	-0.1556	-0.4	-0.171	-0.359	-0.012	-0.186	-0.338
GGT	G	T	0.615	-0.03	0.0938	0.256	-0.5683	0.4555	0.2514	-0.03	-0.0986	-0.1433	0.2154	-0.0443	0.0344	0.67	0.791	0.62	0.524	0.04	0.003
GGC	G	C	0.174	-0.628	-0.0589	-0.182	0.3025	-0.2097	-0.3423	-0.6278	-0.1168	-0.6711	-0.8733	-0.6509	-1.1695	0.151	0.006	0.115	-0.017	0.004	-0.054
GGA	G	A	-0.647	1.001	0.0529	-0.006	0.7064	-0.112	0.2101	1.0015	0.3675	1.2747	1.4611	1.2116	1.6783	-0.666	-0.594	-0.523	-0.321	0.271	0.327
GGG	G	G	-0.695	0.178	-0.264	-0.405	-0.3284	-0.6849	-0.6264	0.1782	0.0046	-0.0624	-0.3902	-0.1168	-0.1276	-0.723	-0.821	-0.74	-0.59	-0.367	-0.342
CAT	H	T	0.176	-0.352	-0.2062	0.071	-0.6869	0.1443	0.2212	-0.3521	-0.1938	-0.3503	-0.0576	-0.3404	-0.2217	0.102	0.11	0.157	-0.144	0.082	0.157
CAC	H	C	-0.176	0.352	0.2062	-0.071	0.6869	-0.1443	-0.2212	0.3521	0.1938	0.3503	0.0576	0.3404	0.2217	-0.102	-0.11	-0.157	0.144	-0.082	-0.157
ATA	I	A	-0.979	1.499	0.2309	-0.203	0.3463	0.0773	0.1953	1.4991	0.7061	1.234	1.4029	1.2731	0.8205	-0.949	-0.574	-0.785	-0.724	0.047	0.352
ATT	I	T	0.141	0.166	-0.1112	0.146	-0.5548	0.1537	0.2112	0.1661	-0.0858	-0.2818	-0.2026	-0.287	-0.2034	0.058	0.118	0.056	-0.025	0.145	0.09
ATC	I	C	0.351	-0.946	-0.0896	0.037	0.2065	-0.2058	-0.3618	-0.9465	-0.2723	-0.3613	-0.4432	-0.3502	-0.2315	0.361	0.169	0.294	0.448	-0.171	-0.404
AAA	K	A	-0.041	0.075	0.6817	0.704	0.5725	0.6128	0.4693	0.075	0.2261	-0.166	-0.1532	-0.1139	0.139	-0.088	-0.104	-0.066	-0.039	0.32	0.431
AAG	K	G	0.041	-0.075	-0.6817	-0.704	-0.5725	-0.6128	-0.4693	-0.075	-0.2261	0.166	0.1532	0.1139	-0.139	0.088	0.104	0.066	0.039	-0.32	-0.431
TTA	L	A	-0.162	0.828	0.4483	0.398	0.5811	0.2169	0.1554	0.8281	0.4336	0.5019	0.677	0.4707	0.6053	0.03	0.116	0.008	-0.3	0.474	0.627
TTG	L	G	-0.162	0.096	-0.2183	-0.219	-0.4345	-0.3858	-0.0216	0.0961	-0.0632	-0.1233	0.0681	-0.0679	-0.2849	-0.211	-0.216	-0.163	0.08	0.155	0.135
CTT	L	T	-0.03	-0.047	-0.1437	-0.038	-0.4804	0.2345	0.1973	-0.0473	-0.0305	0.0288	0.1427	0.0218	0.4111	0.138	0.066	0.134	0.022	-0.014	-0.009
CTC	L	C	0.239	-1.039	-0.4988	-0.327	-0.0252	0.2926	-0.103	-1.0388	-0.2891	-0.3464	-0.3703	-0.3557	0.0791	-0.049	-0.041	-0.031	-0.026	-0.503	-0.669
CTA	L	A	-0.619	1.62	0.3383	0.154	0.7826	0.1353	0.2248	1.6204	0.3992	1.6409	1.9652	1.6332	1.1565	-0.33	-0.28	-0.288	-0.111	0.28	0.246
CTG	L	G	0.252	-0.627	-0.1124	-0.165	-0.1835	-0.5364	-0.4687	-0.6267	-0.1849	-0.7356	-0.9175	-0.6937	-0.7449	0.104	0.057	0.084	0.243	-0.205	-0.117
AAT	N	T	-0.602	0.998	0.4492	0.495	-0.2116	0.073	0.2021	0.9979	0.3345	0.6997	1.0417	0.8119	0.4216	-0.464	-0.481	-0.482	-0.489	0.134	0.114
AAC	N	C	0.602	-0.998	-0.4492	-0.495	0.2116	-0.073	-0.2021	-0.9979	-0.3345	-0.6997	-1.0417	-0.8119	-0.4216	0.464	0.481	0.482	0.489	-0.134	-0.114
CCT	P	T	-0.002	-0.129	-0.5881	-0.19	-1.0311	0.4526	0.3137	-0.1287	-0.2196	-0.2431	0.3273	-0.0877	0.4319	-0.131	-0.13	-0.134	0.207	0.079	0.066
CCC	P	C	-0.387	0.879	0.2157	-0.031	0.5594	0.2003	-0.201	0.8792	0.3769	1.2453	1.5395	1.2954	0.8763	-0.568	-0.497	-0.506	-0.212	-0.17	-0.099
CCA	P	A	0.079	0.36	0.4763	0.258	0.8548	0.0402	0.2873	0.3605	0.2264	0.2105	-0.0374	0.2132	0.3927	0.272	0.252	0.239	-0.032	0.324	0.39
CCG	P	G	0.208	-0.668	0.2527	0.049	0.3123	-0.6891	-0.5033	-0.6676	-0.2245	-0.7626	-1.0986	-0.8455	-0.9133	0.318	0.281	0.301	0.011	-0.244	-0.396
CAA	Q	A	0.084	1.597	0.3389	0.389	0.3878	0.5992	0.6141	1.5971	0.4253	1.7325	2.1549	1.7581	1.2655	0.047	0.038	0.055	0.219	0.339	0.557
CAG	Q	G	-0.084	-1.597	-0.3389	-0.389	-0.3878	-0.5992	-0.6141	-1.5971	-0.4253	-1.7325	-2.1549	-1.7581	-1.2655	-0.047	-0.038	-0.055	-0.219	-0.339	-0.557
CGT	R	T	0.698	0.175	0.0027	0.097	-0.1209	0.3706	0.4327	0.1753	0.0179	0.2792	0.3009	0.3315	0.3721	0.665	0.706	0.611	0.328	-0.086	-0.149
CGC	R	C	0.102	-1.114	-0.2834	-0.27	0.0712	-0.2134	-0.3005	-1.1142	-0.2887	-1.1387	-1.3126	-1.1001	-0.415	0.023	-0.12	0.007	0.067	-0.173	-0.291
CGA	R	A	-0.328	0.723	0.0037	-0.111	0.1694	-0.0041	-0.2221	0.7234	0.0988	0.0518	0.1793	0.0549	0.2508	-0.531	-0.617	-0.444	0.204	0.232	0.385
CGG	R	G	-0.67	-0.541	-0.1423	-0.233	-0.1604	-0.782	-0.6246	-0.5413	-0.1129	-0.5912	-0.8412	-0.5402	-1.3462	-0.465	-0.555	-0.452	-0.376	-0.388	-0.71
AGA	R	A	-0.91	1.105	0.5281	0.449	0.2471	0.312	0.3232	1.1048	0.4963	0.962	1.1374	0.92	0.1487	-0.501	-0.274	-0.433	-0.605	0.576	0.831
AGG	R	G	-0.737	2.408	-0.1163	-0.011	-0.2443	-0.5408	-0.3084	2.4084	0.7229	2.2786	3.0477	2.2231	1.286	-0.906	-0.375	-0.738	-0.596	-0.229	-0.278
TCT	S	T	-0.03	-0.032	0.1694	0.268	-0.0719	0.3891	0.2777	-0.0323	-0.137	-0.0297	0.3051	0.0524	0.4358	-0.09	-0.048	-0.119	-0.048	-0.033	-0.029
TCC	S	C	0.239	-0.358	-0.7042	-0.469	-0.4826	0.4522	0.0227	-0.358	-0.043	0.1481	-0.2323	0.2717	0.3029	0.156	0.034	0.129	0.028	-0.253	-0.374
TCA	S	A	-0.286	0.977	0.1774	0.065	0.5008	0.115	0.2854	0.9773	0.2959	1.4781	1.6066	1.4328	1.0503	-0.277	-0.139	-0.296	-0.319	0.258	0.245
TCG	S	G	-0.1	-0.699	-0.1271	-0.343	0.0116	-0.3931	-0.3005	-0.6986	-0.3234	-0.3755	-0.4442	-0.3219	-0.5304	0.124	0.136	0.176	-0.024	-0.232	-0.258
AGT	S	T	-0.113	0.534	0.2879	0.153	0.1323	-0.4256	-0.2289	0.534	0.0653	-0.1293	0.198	-0.1542	0.1202	-0.123	-0.081	-0.094	0.116	0.302	0.356
AGC	S	C	0.258	-0.472	-0.1075	-0.214	0.0283	-0.9961	-0.6102	-0.4724	0.0256	-0.8481	-1.0832	-0.9344	-0.918	0.247	0.129	0.249	0.191	0.052	0.167
ACT	T	T	0.335	-0.255	0.4197	0.44	-0.13	0.0232	0.1055	-0.255	-0.1961	-0.0257	0.2724	-0.0317	-0.1388	0.279	0.28	0.272	0.332	0.117	0.153
ACC	T	C	0.162	-0.527	-0.9369	-0.538	-0.9071	0.3549	0.092	-0.5274	-0.1396	-0.1052	-0.4089	-0.0588	-0.2289	0.025	0.01	0.02	-0.068	-0.119	-0.265
ACA	T	A	-0.339	1.51	0.4773	0.144	0.9807	-0.095	4e-04	1.5105	0.573	1.3361	1.6864	1.2834	1.3561	-0.287	-0.341	-0.287	-0.258	0.16	0.302
ACG	T	G	-0.183	-0.438	-0.0505	-0.312	0.3728	-0.5166	-0.3905	-0.4376	-0.1535	-1.0007	-1.027	-0.9935	-0.7798	-0.016	0.091	0	-0.002	-0.14	-0.152
GTT	V	T	0.076	0.333	0.5362	0.411	0.7543	0.213	0.3691	0.3329	0.2019	0.1984	0.0953	0.1931	0.3798	0.018	0.03	-0.002	0.03	0.018	0.032
GTC	V	C	-0.061	-0.463	0.1635	0.026	0.5332	-0.0455	-0.2799	-0.4628	-0.306	-0.3844	-0.1772	-0.297	-0.2843	-0.043	-0.011	-0.016	-0.166	-0.253	-0.44
GTA	V	A	0.366	1.059	0.0182	0.088	-0.2314	0.1205	0.1089	1.0591	0.4477	1.3492	1.6456	1.3835	1.1545	0.541	0.55	0.568	0.267	0.369	0.498
GTG	V	G	-0.417	-0.742	-1.121	-0.859	-1.5732	-0.4979	-0.6196	-0.7417	-0.2652	-1.0013	-1.2176	-1.043	-1.0636	-0.405	-0.461	-0.433	-0.124	-0.13	-0.057
TAT	Y	T	-0.582	-0.225	0.0582	0.172	-0.2243	0.1423	0.3042	-0.2246	0.0379	-0.5558	-0.3005	-0.412	-0.4319	-0.134	-0.195	-0.131	-0.101	0.095	0.045
TAC	Y	C	0.582	0.225	-0.0582	-0.172	0.2243	-0.1423	-0.3042	0.2246	-0.0379	0.5558	0.3005	0.412	0.4319	0.134	0.195	0.131	0.101	-0.095	-0.045
