# Supplementary material for: Why AGG is associated with high transgene output: passenger effects and their implications for transgene design
Source: NAR Genom Bioinform. 2025 Jun 19;7(2):lqaf086. doi: 10.1093/nargab/lqaf086 (PMC12204400; doi:10.1093/nargab/lqaf086)
Supplement: lqaf086_Supplemental_Files [file lqaf086_supplemental_files.zip › TableS2.csv]

Unnamed: 0	LO_PNInorm	LO_utrCdsStructureMFE	LO_fivepCdsStructureMFE	LO_RNAfold_C	LO_protFCC	LO_trans	LO_dG	LO_dGnoutr	LO_dGunif	LO_RNAfold_G
LO_PNInorm	1.00	0.70****	0.32*	0.59****	0.61****	0.63****	0.47***	0.51****	0.49****	0.45***
LO_utrCdsStructureMFE	0.70****	1.00	0.04	0.19	0.30*	0.41**	0.25	0.18	0.26*	0.27*
LO_fivepCdsStructureMFE	0.32*	0.04	1.00	0.81****	0.28*	0.27*	0.38**	0.42***	0.43***	0.51****
LO_RNAfold_C	0.59****	0.19	0.81****	1.00	0.50****	0.45***	0.48***	0.53****	0.51****	0.54****
LO_protFCC	0.61****	0.30*	0.28*	0.50****	1.00	0.91****	0.90****	0.89****	0.89****	0.79****
LO_trans	0.63****	0.41**	0.27*	0.45***	0.91****	1.00	0.79****	0.73****	0.79****	0.68****
LO_dG	0.47***	0.25	0.38**	0.48***	0.90****	0.79****	1.00	0.92****	0.99****	0.89****
LO_dGnoutr	0.51****	0.18	0.42***	0.53****	0.89****	0.73****	0.92****	1.00	0.93****	0.89****
LO_dGunif	0.49****	0.26*	0.43***	0.51****	0.89****	0.79****	0.99****	0.93****	1.00	0.90****
LO_RNAfold_G	0.45***	0.27*	0.51****	0.54****	0.79****	0.68****	0.89****	0.89****	0.90****	1.00
