# Supplementary material for: Why AGG is associated with high transgene output: passenger effects and their implications for transgene design
Source: NAR Genom Bioinform. 2025 Jun 19;7(2):lqaf086. doi: 10.1093/nargab/lqaf086 (PMC12204400; doi:10.1093/nargab/lqaf086)
Supplement: lqaf086_Supplemental_Files [file lqaf086_supplemental_files.zip › TableS3.csv]

	species	assembly_accession	Goodman_r_protFCC	Goodman_pvalue_protFCC	Goodman_r_trans	Goodman_pvalue_trans	Cambray_r	Cambray_pvalue
1	Abiotrophia	GCF_013267415.1	0.5627	0	0.639	0	0.5713	0
2	Abyssicoccus	GCF_001989575.1	0.5088	0	0.5227	0	0.3173	0.0143
3	Abyssogena	GCF_016592595.1	0.2684	0.0398	0.4097	0.0013	0.1561	0.2377
4	Acaryochloris	GCF_000018105.1	0.4236	8e-04	0.4443	4e-04	0.502	1e-04
5	Acetilactobacillus	GCF_004359375.1	0.6001	0	0.625	0	0.3711	0.0038
6	Acetivibrio	GCF_000237085.1	0.5316	0	0.4797	1e-04	0.4297	7e-04
7	Acetoanaerobium	GCF_000196455.1	0.1146	0.3874	0.1246	0.3472	0.1875	0.1551
8	Acetobacter	GCF_001499615.1	0.5268	0	0.5229	0	0.4087	0.0013
9	Acetobacterium	GCF_000247605.1	0.6932	0	0.7061	0	0.4745	1e-04
10	Acetohalobium	GCF_000144695.1	0.4247	8e-04	0.4439	4e-04	0.1293	0.3291
11	Acetomicrobium	GCF_000266925.1	0.3727	0.0037	0.3206	0.0133	0.4897	1e-04
12	Acholeplasma	GCF_900660755.1	0.2021	0.1248	0.2748	0.0352	-0.0015	0.9912
13	Achromobacter	GCF_016728825.1	0.6467	0	0.6094	0	0.5239	0
14	Acidaminococcus	GCF_000025305.1	0.6292	0	0.5747	0	0.6081	0
15	Acidibrevibacterium	GCF_003352165.1	0.6484	0	0.6049	0	0.4272	7e-04
16	Acididesulfobacillus	GCF_902729405.1	0.6456	0	0.6347	0	0.5393	0
17	Acidiferrobacter	GCF_001705075.2	0.6949	0	0.6561	0	0.5854	0
18	Acidilutibacter	GCF_004103715.1	0.4769	1e-04	0.4491	4e-04	0.4708	2e-04
19	Acidimicrobium	GCF_000023265.1	0.6337	0	0.6553	0	0.4508	3e-04
20	Acidiphilium	GCF_000202835.1	0.6777	0	0.6447	0	0.5674	0
21	Acidipropionibacterium	GCF_001441165.1	0.5492	0	0.5156	0	0.5877	0
22	Acidisarcina	GCF_003330725.1	0.6952	0	0.6584	0	0.5646	0
23	Acidithiobacillus	GCF_900174455.1	0.684	0	0.7036	0	0.605	0
24	Acidobacterium	GCF_000022565.1	0.6872	0	0.6454	0	0.5853	0
25	Acidothermus	GCF_000015025.1	0.5693	0	0.5553	0	0.2441	0.0624
26	Acidovorax	GCF_028596105.1	0.5234	0	0.522	0	0.5461	0
27	Acinetobacter	GCF_016576965.1	0.4628	2e-04	0.5719	0	0.3492	0.0067
28	Actinoalloteichus	GCF_001941625.1	0.6071	0	0.566	0	0.5093	0
29	Actinobacillus	GCF_000739435.1	0.4786	1e-04	0.4683	2e-04	0.3289	0.011
30	Actinocatenispora	GCF_016865425.1	0.5752	0	0.5221	0	0.4712	2e-04
31	Actinomadura	GCF_013211575.1	0.5668	0	0.5042	0	0.445	4e-04
32	Actinomyces	GCF_004102025.1	0.5654	0	0.531	0	0.5347	0
33	Actinoplanes	GCF_900104725.1	0.6233	0	0.5546	0	0.4173	0.001
34	Actinopolymorpha	GCF_900104745.1	0.5692	0	0.5096	0	0.4483	4e-04
35	Actinopolyspora	GCF_002263515.1	0.5201	0	0.469	2e-04	0.5212	0
36	Actinotignum	GCF_000724605.1	0.6752	0	0.6174	0	0.4869	1e-04
37	Acutalibacter	GCF_002201475.1	0.59	0	0.5784	0	0.683	0
38	Adhaeretor	GCF_007741515.1	0.5312	0	0.5243	0	0.4907	1e-04
39	Adlercreutzia	GCF_011405655.1	0.6557	0	0.6122	0	0.5774	0
40	Advenella	GCF_000521505.1	0.6476	0	0.6349	0	0.603	0
41	Aeoliella	GCF_007748035.1	0.6441	0	0.601	0	0.5981	0
42	Aequoribacter	GCF_009910365.1	0.629	0	0.6659	0	0.6102	0
43	Aequorivita	GCF_000265385.1	0.3548	0.0058	0.4253	8e-04	0.1565	0.2365
44	Aerococcus	GCF_001543285.1	0.4319	6e-04	0.4983	1e-04	0.3395	0.0085
45	Aeromicrobium	GCF_003065605.1	0.546	0	0.5026	0	0.5078	0
46	Aeromonas	GCF_028355655.1	0.6575	0	0.6064	0	0.6725	0
47	Aerosticca	GCF_003967035.1	0.5787	0	0.5278	0	0.5489	0
48	Afipia	GCF_000218565.1	0.705	0	0.6721	0	0.5521	0
49	Agarilytica	GCF_002157225.2	0.5058	0	0.5629	0	0.5163	0
50	Agarivorans	GCF_019670105.1	0.4597	2e-04	0.5096	0	0.4411	5e-04
51	Aggregatibacter	GCF_900636915.1	0.6096	0	0.592	0	0.4818	1e-04
52	Aggregatimonas	GCF_005943945.1	0.5991	0	0.671	0	0.5808	0
53	Agrobacterium	GCF_018138105.1	0.678	0	0.6708	0	0.5596	0
54	Agrococcus	GCF_900099705.1	0.3811	0.0029	0.3585	0.0053	0.3906	0.0022
55	Agromyces	GCF_001660485.1	0.4678	2e-04	0.4217	9e-04	0.4091	0.0013
56	Ahniella	GCF_003015185.1	0.6464	0	0.6268	0	0.4846	1e-04
57	Alcaligenes	GCF_000967305.2	0.6236	0	0.6369	0	0.5732	0
58	Alcanivorax	GCF_000009365.1	0.5935	0	0.6008	0	0.6192	0
59	Algoriphagus	GCF_000166275.1	0.2843	0.0291	0.4348	6e-04	0.3846	0.0026
60	Aliamphritea	GCF_024347215.1	0.6353	0	0.6395	0	0.4172	0.001
61	Aliarcobacter	GCF_013201705.1	-0.0328	0.805	0.0039	0.9763	-0.0917	0.4896
62	Alicycliphilus	GCF_000179015.2	0.541	0	0.5155	0	0.5611	0
63	Alicyclobacillus	GCF_026651875.1	0.5881	0	0.5623	0	0.4329	6e-04
64	Alienimonas	GCF_007743815.1	0.3694	0.004	0.3028	0.0197	0.3458	0.0073
65	Aliiroseovarius	GCF_025137635.1	0.6565	0	0.6519	0	0.5302	0
66	Aliivibrio	GCF_000196495.1	0.3729	0.0036	0.4976	1e-04	0.2433	0.0633
67	Alistipes	GCF_006542645.1	0.7159	0	0.7073	0	0.6324	0
68	Alkalicella	GCF_014467015.1	0.2328	0.0759	0.2592	0.0475	0.4096	0.0013
69	Alkalilimnicola	GCF_000014785.1	0.7038	0	0.695	0	0.6582	0
70	Alkaliphilus	GCF_000016985.1	0.4685	2e-04	0.5405	0	0.6183	0
71	Alkalitalea	GCF_002201795.1	0.6911	0	0.7037	0	0.5139	0
72	Alloalcanivorax	GCF_000300005.1	0.6698	0	0.6357	0	0.5809	0
73	Allobacillus	GCF_028743495.1	0.6049	0	0.6464	0	0.3622	0.0048
74	Allochromatium	GCF_000025485.1	0.6292	0	0.591	0	0.5717	0
75	Allocoleopsis	GCF_000317515.1	0.4731	2e-04	0.4737	2e-04	0.3809	0.0029
76	Allofrancisella	GCF_012222965.1	-0.0211	0.8741	0.0886	0.5046	0.1542	0.2435
77	Allokutzneria	GCF_900103775.1	0.5629	0	0.5248	0	0.4712	2e-04
78	Allomeiothermus	GCF_000092125.1	0.5392	0	0.5213	0	0.6163	0
79	Allorhizobium	GCF_000016285.1	0.6858	0	0.6844	0	0.5243	0
80	Allosaccharopolyspora	GCF_009664835.1	0.6085	0	0.5686	0	0.3661	0.0043
81	Allosphingosinicella	GCF_900177405.1	0.652	0	0.5942	0	0.437	5e-04
82	Alteracholeplasma	GCF_000968055.1	0.1504	0.2556	0.2428	0.0638	0.054	0.6848
83	Altererythrobacter	GCF_001281485.1	0.6721	0	0.6601	0	0.5156	0
84	Alteromonas	GCF_000213655.1	0.3914	0.0022	0.4977	1e-04	0.4472	4e-04
85	Alysiella	GCF_020162295.1	0.5515	0	0.5608	0	0.4796	1e-04
86	Amedibacterium	GCF_010537335.1	0.5783	0	0.5727	0	0.4323	6e-04
87	Aminipila	GCF_010120715.1	0.5163	0	0.5358	0	0.5053	0
88	Aminobacterium	GCF_000025885.1	0.4786	1e-04	0.4212	9e-04	0.4431	4e-04
89	Aminomonas	GCF_000165795.1	0.5527	0	0.5004	1e-04	0.5708	0
90	Ammonifex	GCF_000024605.1	0.4694	2e-04	0.408	0.0013	0.4763	1e-04
91	Amphibacillus	GCF_000307165.1	0.3694	0.004	0.4159	0.0011	0.1037	0.4345
92	Amphritea	GCF_024347255.1	0.7538	0	0.7262	0	0.6286	0
93	Amycolatopsis	GCF_000454025.1	0.6325	0	0.5952	0	0.4398	5e-04
94	Amylolactobacillus	GCF_001936335.1	0.6105	0	0.6446	0	0.6077	0
95	Anabaena	GCF_000317695.1	0.0138	0.9172	0.0594	0.6552	-0.0189	0.8872
96	Anabaenopsis	GCF_002367975.1	0.2423	0.0644	0.2625	0.0446	-0.0186	0.8886
97	Anaerobacillus	GCF_001866075.3	0.2428	0.0639	0.2717	0.0374	0.1219	0.3579
98	Anaerobutyricum	GCF_018140635.1	0.6416	0	0.6686	0	0.4843	1e-04
99	Anaerococcus	GCF_900128415.1	0.3442	0.0076	0.3783	0.0031	0.411	0.0012
100	Anaerocolumna	GCF_014218355.1	0.5932	0	0.6113	0	0.5429	0
101	Anaerohalosphaera	GCF_002007645.1	0.6742	0	0.6249	0	0.6143	0
102	Anaerolinea	GCF_000199675.1	0.6971	0	0.6377	0	0.5955	0
103	Anaerostipes	GCF_005280655.1	0.6345	0	0.6427	0	0.6242	0
104	Anaerotignum	GCF_001561955.1	0.4408	5e-04	0.4731	2e-04	0.6334	0
105	Anaerotruncus	GCF_023008305.1	0.7183	0	0.6999	0	0.5656	0
106	Anaplasma	GCF_000439775.1	0.125	0.3457	0.1039	0.4335	0.1042	0.4324
107	Anatilimnocola	GCF_007747655.1	0.54	0	0.496	1e-04	0.4324	6e-04
108	Ancylobacter	GCF_022836935.1	0.6356	0	0.6052	0	0.5262	0
109	Aneurinibacillus	GCF_002355375.1	0.6702	0	0.6599	0	0.3784	0.0031
110	Anoxybacillus	GCF_020923495.1	0.6846	0	0.6221	0	0.5254	0
111	Anoxybacter	GCF_003991135.1	0.43	7e-04	0.4121	0.0012	0.1556	0.2394
112	Antarcticibacterium	GCF_006159205.1	0.4918	1e-04	0.5253	0	0.6284	0
113	Apibacter	GCF_004014855.1	0.5188	0	0.5881	0	0.4117	0.0012
114	Aquabacterium	GCF_003100395.1	0.5104	0	0.4785	1e-04	0.5145	0
115	Aquella	GCF_002892535.1	0.5057	0	0.5511	0	0.3538	0.006
116	Aquibium	GCF_014495845.1	0.6806	0	0.6423	0	0.5364	0
117	Aquicella	GCF_902459485.1	0.6626	0	0.6216	0	0.5869	0
118	Aquifex	GCF_000008625.1	0.0906	0.4951	0.0228	0.8639	0.0622	0.6396
119	Aquiflexum	GCF_900176595.1	0.401	0.0016	0.5049	0	0.4487	4e-04
120	Aquiluna	GCF_013283855.1	0.4625	2e-04	0.5498	0	0.5302	0
121	Aquincola	GCF_023573145.1	0.5775	0	0.5291	0	0.5087	0
122	Aquirhabdus	GCF_003351745.1	0.6799	0	0.723	0	0.5123	0
123	Aquirufa	GCF_003143535.1	0.2009	0.1271	0.3255	0.0119	0.1623	0.2193
124	Aquisediminimonas	GCF_019443285.1	0.5062	0	0.5223	0	0.4366	5e-04
125	Aquisphaera	GCF_008087625.1	0.5529	0	0.51	0	0.5458	0
126	Aquitalea	GCF_009856625.1	0.5605	0	0.5473	0	0.5712	0
127	Arabiibacter	GCF_902386925.1	0.6417	0	0.5938	0	0.5709	0
128	Arachidicoccus	GCF_007971385.1	0.6179	0	0.6465	0	0.4721	2e-04
129	Arachnia	GCF_900637725.1	0.5697	0	0.4797	1e-04	0.46	2e-04
130	Arcanobacterium	GCF_900105865.1	0.6078	0	0.6034	0	0.4129	0.0012
131	Archangium	GCF_001027285.1	0.5849	0	0.5252	0	0.5783	0
132	Arcobacter	GCF_013201665.1	-0.2342	0.0742	-0.1276	0.3353	-0.2157	0.1009
133	Arcticibacterium	GCF_003258705.1	0.2138	0.104	0.3588	0.0053	0.2802	0.0316
134	Arenibacter	GCF_002234495.1	0.5032	0	0.5539	0	0.6831	0
135	Arenimonas	GCF_007993735.1	0.6503	0	0.5991	0	0.4626	2e-04
136	Aristophania	GCF_022459015.1	0.0151	0.9096	-0.0414	0.7557	-0.1758	0.183
137	Aromatoleum	GCF_017894385.1	0.6796	0	0.6692	0	0.5675	0
138	Arsenophonus	GCF_004768525.1	0.2327	0.0761	0.2628	0.0443	0.0802	0.546
139	Arthrobacter	GCF_002849715.1	0.6081	0	0.5776	0	0.5297	0
140	Asaia	GCF_001547995.1	0.5261	0	0.5399	0	0.4931	1e-04
141	Asticcacaulis	GCF_000175215.2	0.5652	0	0.5527	0	0.4073	0.0014
142	Athalassotoga	GCF_009936215.1	0.1947	0.1394	0.1231	0.3531	0.153	0.2474
143	Atlantibacter	GCF_024224615.1	0.7453	0	0.6693	0	0.5482	0
144	Aurantiacibacter	GCF_001077815.2	0.6043	0	0.5706	0	0.4226	9e-04
145	Aurantimicrobium	GCF_003194085.1	0.5859	0	0.6154	0	0.5392	0
146	Auraticoccus	GCF_900101785.1	0.4708	2e-04	0.4484	4e-04	0.5026	0
147	Aureibaculum	GCF_006065315.1	0.2896	0.0261	0.4209	9e-04	0.2222	0.0908
148	Aureimonas	GCF_017815515.1	0.6519	0	0.623	0	0.5938	0
149	Aureliella	GCF_007752135.1	0.6261	0	0.6275	0	0.5493	0
150	Avibacterium	GCF_011765605.1	0.6068	0	0.585	0	0.6044	0
151	Azoarcus	GCF_001682385.1	0.6919	0	0.6572	0	0.5626	0
152	Azorhizobium	GCF_000010525.1	0.6264	0	0.5554	0	0.55	0
153	Azospira	GCF_016858125.1	0.6007	0	0.5718	0	0.5022	1e-04
154	Azospirillum	GCF_003119195.2	0.664	0	0.6185	0	0.5366	0
155	Azotobacter	GCF_000021045.1	0.6155	0	0.5741	0	0.596	0
156	Bacillus	GCF_000161615.1	0.3006	0.0207	0.2805	0.0314	0.0179	0.893
157	Bacteriovorax	GCF_006874605.1	0.5121	0	0.5538	0	0.2725	0.0368
158	Bacteroides	GCF_018292125.1	0.6594	0	0.6779	0	0.5516	0
159	Baekduia	GCF_007970665.1	0.5554	0	0.5326	0	0.4343	6e-04
160	Barnesiella	GCF_000512915.1	0.6608	0	0.6559	0	0.6409	0
161	Basfia	GCF_011455875.1	0.7332	0	0.6713	0	0.5545	0
162	Basilea	GCF_000743945.1	0.6818	0	0.7266	0	0.5094	0
163	Bathymodiolus	GCF_003711265.1	0.4825	1e-04	0.5604	0	0.4885	1e-04
164	Bdellovibrio	GCF_000691605.1	0.7871	0	0.745	0	0.483	1e-04
165	Beggiatoa	GCF_001305575.3	0.3439	0.0077	0.3553	0.0058	0.2192	0.0952
166	Beijerinckia	GCF_000019845.1	0.6	0	0.546	0	0.3954	0.0019
167	Belliella	GCF_000265405.1	0.3059	0.0185	0.4543	3e-04	0.2799	0.0318
168	Bermanella	GCF_012295615.1	0.2476	0.0586	0.3704	0.0039	0.2897	0.026
169	Bernardetia	GCF_000265505.1	-0.1412	0.2863	-0.0519	0.696	-0.1345	0.3098
170	Berryella	GCF_000814825.1	0.624	0	0.5766	0	0.5906	0
171	Beutenbergia	GCF_000023105.1	0.5532	0	0.4747	1e-04	0.3545	0.0059
172	Bibersteinia	GCF_000521725.1	0.3615	0.0049	0.3944	0.002	0.323	0.0126
173	Bifidobacterium	GCF_001042635.1	0.6398	0	0.5953	0	0.5991	0
174	Biomaibacter	GCF_003691585.1	0.4741	1e-04	0.3943	0.002	0.4845	1e-04
175	Bisgaardia	GCF_013377195.1	0.3476	0.007	0.3667	0.0043	0.2514	0.0548
176	Blastochloris	GCF_003966715.1	0.6101	0	0.5378	0	0.5403	0
177	Blastomonas	GCF_003431825.1	0.6642	0	0.6508	0	0.5253	0
178	Blattabacterium	GCF_014251295.1	-0.1179	0.3739	-0.066	0.6193	-0.2461	0.0602
179	Blautia	GCF_010669205.1	0.6135	0	0.6121	0	0.6306	0
180	Bombilactobacillus	GCF_003522965.1	0.6135	0	0.6594	0	0.2781	0.0329
181	Bordetella	GCF_001676745.1	0.6034	0	0.5407	0	0.5438	0
182	Bosea	GCF_001741865.1	0.6466	0	0.6206	0	0.5216	0
183	Botrimarina	GCF_007753265.1	0.5286	0	0.4999	1e-04	0.4468	4e-04
184	Boudabousia	GCF_001856685.1	0.5222	0	0.5365	0	0.5656	0
185	Brachyspira	GCF_000223215.1	0.0926	0.4854	0.0686	0.6056	0.1577	0.2329
186	Bradymonas	GCF_003258315.1	0.6907	0	0.653	0	0.5971	0
187	Brasilonema	GCF_006968745.1	0.413	0.0012	0.4652	2e-04	0.2747	0.0353
188	Bremerella	GCF_007748115.1	0.6462	0	0.6249	0	0.4791	1e-04
189	Brenneria	GCF_002291445.1	0.7352	0	0.6735	0	0.5627	0
190	Brevefilum	GCF_900184705.1	0.724	0	0.7238	0	0.6241	0
191	Brevibacillus	GCF_900637055.1	0.6817	0	0.6903	0	0.4668	2e-04
192	Brevibacterium	GCF_900105045.1	0.628	0	0.6287	0	0.5541	0
193	Brochothrix	GCF_001703515.1	0.5185	0	0.5508	0	0.2122	0.1067
194	Brucella	GCF_015326295.1	0.7109	0	0.7068	0	0.5171	0
195	Buchnera	GCF_003099975.1	-0.3539	0.006	-0.2985	0.0216	-0.2391	0.0681
196	Burkholderia	GCF_000012945.1	0.6123	0	0.5717	0	0.4757	1e-04
197	Buttiauxella	GCF_022637515.1	0.7746	0	0.73	0	0.4761	1e-04
198	Butyricimonas	GCF_003991565.1	0.6236	0	0.6687	0	0.5971	0
199	Butyrivibrio	GCF_000145035.1	0.4991	1e-04	0.5087	0	0.5365	0
200	Bythopirellula	GCF_008065115.1	0.5819	0	0.582	0	0.597	0
201	Caballeronia	GCF_022879815.1	0.6351	0	0.6084	0	0.494	1e-04
202	Caenibius	GCF_003860345.1	0.6895	0	0.6266	0	0.4487	4e-04
203	Caldalkalibacillus	GCF_019856495.1	0.5594	0	0.5125	0	0.4848	1e-04
204	Caldanaerobacter	GCF_000007085.1	0.1812	0.1697	0.0995	0.4532	0.0612	0.645
205	Caldicellulosiruptor	GCF_000016545.1	0.3377	0.0089	0.3283	0.0111	0.1906	0.1482
206	Caldichromatium	GCF_011290485.1	0.5445	0	0.5042	0	0.5338	0
207	Caldilinea	GCF_000281175.1	0.7043	0	0.6391	0	0.6045	0
208	Caldimicrobium	GCF_001548275.1	0.1848	0.1611	0.205	0.1193	0.1761	0.182
209	Caldimonas	GCF_001017435.1	0.6494	0	0.6012	0	0.4997	1e-04
210	Caldinitratiruptor	GCF_025999835.1	0.5827	0	0.5241	0	0.435	6e-04
211	Caldisericum	GCF_000284335.1	0.2139	0.1038	0.2068	0.1161	0.2372	0.0705
212	Calditerrivibrio	GCF_000183405.1	0.3454	0.0074	0.3102	0.0168	0.5009	1e-04
213	Caldithrix	GCF_001886815.1	0.6683	0	0.6289	0	0.5497	0
214	Calothrix	GCF_002368095.1	0.0537	0.6861	0.1292	0.3294	-0.0904	0.4958
215	Calycomorphotria	GCF_007745435.1	0.6709	0	0.6668	0	0.4962	1e-04
216	Caminibacter	GCF_005083985.2	0.0893	0.5012	0.094	0.4788	0.0724	0.5858
217	Campylobacter	GCF_004803795.1	0.5116	0	0.4901	1e-04	0.4982	1e-04
218	Candidatus	GCF_009002475.1	0.6725	0	0.6927	0	0.5814	0
219	Capnocytophaga	GCF_002209445.1	0.4712	2e-04	0.5549	0	0.5399	0
220	Caproicibacter	GCF_014303955.1	0.6783	0	0.6363	0	0.5279	0
221	Carboxydothermus	GCF_000012865.1	0.4656	2e-04	0.4297	7e-04	0.2942	0.0237
222	Cardinium	GCF_936981045.1	0.4283	7e-04	0.5069	0	0.2793	0.0322
223	Cardiobacterium	GCF_900637305.1	0.6666	0	0.6269	0	0.4699	2e-04
224	Carnobacterium	GCF_001703555.1	0.5395	0	0.6066	0	0.3125	0.0159
225	Casimicrobium	GCF_009746125.1	0.6203	0	0.6201	0	0.5447	0
226	Castellaniella	GCF_000612685.1	0.5798	0	0.5375	0	0.5434	0
227	Catenovulum	GCF_007289895.1	0.5373	0	0.5774	0	0.3561	0.0056
228	Catenulispora	GCF_000024025.1	0.6119	0	0.5701	0	0.4696	2e-04
229	Caulifigura	GCF_007745175.1	0.5833	0	0.4996	1e-04	0.4705	2e-04
230	Caulobacter	GCF_010977555.1	0.571	0	0.5406	0	0.5005	1e-04
231	Cedecea	GCF_002393445.1	0.7014	0	0.6504	0	0.5664	0
232	Celeribacter	GCF_000819565.1	0.6917	0	0.6725	0	0.5654	0
233	Celerinatantimonas	GCF_914590485.1	0.648	0	0.6426	0	0.3772	0.0032
234	Cellulomonas	GCF_000212695.1	0.5426	0	0.5148	0	0.3923	0.0021
235	Cellulophaga	GCF_000186265.1	0.2264	0.0847	0.345	0.0074	0.1247	0.3466
236	Cellulosilyticum	GCF_000178835.2	0.3501	0.0066	0.434	6e-04	0.2775	0.0333
237	Cellulosimicrobium	GCF_009708005.2	0.4701	2e-04	0.4851	1e-04	0.4275	7e-04
238	Cellvibrio	GCF_008120875.1	0.5591	0	0.5221	0	0.5077	0
239	Cereibacter	GCF_000021005.1	0.6701	0	0.6335	0	0.5531	0
240	Chamaesiphon	GCF_000317145.1	0.4465	4e-04	0.4394	5e-04	0.1806	0.1711
241	Changchengzhania	GCF_006974145.1	0.4539	3e-04	0.5367	0	0.3791	0.0031
242	Chania	GCF_000520015.2	0.7784	0	0.7186	0	0.5214	0
243	Chenggangzhangella	GCF_019797865.1	0.5936	0	0.5645	0	0.4851	1e-04
244	Chitinimonas	GCF_007431345.1	0.5528	0	0.5204	0	0.5534	0
245	Chitinolyticbacter	GCF_008033135.1	0.5337	0	0.5516	0	0.5342	0
246	Chitinophaga	GCF_000024005.1	0.665	0	0.6466	0	0.4986	1e-04
247	Chlamydiifrater	GCF_902806995.1	0.1773	0.1792	0.2246	0.0873	0.3337	0.0098
248	Chloracidobacterium	GCF_000226295.1	0.6857	0	0.5801	0	0.4527	3e-04
249	Chlorobaculum	GCF_001747405.1	0.6574	0	0.6581	0	0.5605	0
250	Chlorobium	GCF_000015125.1	0.6891	0	0.6437	0	0.5914	0
251	Chloroflexus	GCF_000018865.1	0.616	0	0.5915	0	0.4786	1e-04
252	Chloroherpeton	GCF_000020525.1	0.6952	0	0.6915	0	0.4972	1e-04
253	Chondromyces	GCF_001189295.1	0.5835	0	0.5573	0	0.5169	0
254	Chordicoccus	GCF_019355395.1	0.6571	0	0.6469	0	0.5694	0
255	Christensenella	GCF_003628755.1	0.682	0	0.6579	0	0.6283	0
256	Christiangramia	GCF_003024155.1	0.619	0	0.6521	0	0.5762	0
257	Chromobacterium	GCF_020544465.1	0.6541	0	0.6095	0	0.5793	0
258	Chromohalobacter	GCF_000055785.1	0.6733	0	0.6446	0	0.6308	0
259	Chroococcidiopsis	GCF_000317125.1	0.4122	0.0012	0.3856	0.0026	0.0279	0.8338
260	Chryseobacterium	GCF_003815875.1	0.5489	0	0.6127	0	0.4886	1e-04
261	Chryseolinea	GCF_003589925.1	0.7131	0	0.6886	0	0.6161	0
262	Chthonomonas	GCF_000427095.1	0.6704	0	0.5999	0	0.6458	0
263	Ciceribacter	GCF_014126615.1	0.6902	0	0.6791	0	0.5765	0
264	Citrifermentans	GCF_000020725.1	0.649	0	0.6267	0	0.6576	0
265	Citrobacter	GCF_021278985.1	0.7329	0	0.661	0	0.5449	0
266	Clavibacter	GCF_009739655.1	0.5722	0	0.5384	0	0.4473	4e-04
267	Cloacibacillus	GCF_001701045.1	0.6575	0	0.6044	0	0.5959	0
268	Cloacibacterium	GCF_003860565.1	0.2577	0.0488	0.3244	0.0122	0.1137	0.3912
269	Clostridioides	GCF_018885085.1	0.0183	0.8904	0.095	0.4744	-0.0183	0.8907
270	Clostridium	GCF_000340885.1	0.2938	0.0239	0.2816	0.0307	0.2193	0.0951
271	Cnuibacter	GCF_002096055.1	0.617	0	0.5999	0	0.5227	0
272	Cobetia	GCF_020217465.1	0.6339	0	0.5913	0	0.5658	0
273	Cognaticolwellia	GCF_002076895.1	0.3993	0.0017	0.5265	0	0.3314	0.0104
274	Cohnella	GCF_012849095.1	0.6674	0	0.6611	0	0.5607	0
275	Collimonas	GCF_001584145.1	0.6497	0	0.6152	0	0.5658	0
276	Collinsella	GCF_020735465.1	0.7111	0	0.665	0	0.602	0
277	Colwellia	GCF_000012325.1	0.3465	0.0072	0.4927	1e-04	0.3058	0.0185
278	Comamonas	GCF_020886175.1	0.5614	0	0.5283	0	0.6022	0
279	Companilactobacillus	GCF_000831645.3	0.5425	0	0.6258	0	0.3743	0.0035
280	Conchiformibius	GCF_014054725.1	0.3253	0.0119	0.3116	0.0163	0.3635	0.0047
281	Conexibacter	GCF_000025265.1	0.4919	1e-04	0.4663	2e-04	0.4167	0.001
282	Congregibacter	GCF_000153125.2	0.6814	0	0.6508	0	0.6368	0
283	Constantimarinum	GCF_014295415.1	0.5589	0	0.6249	0	0.5709	0
284	Coprococcus	GCF_016904155.1	0.6665	0	0.6914	0	0.5505	0
285	Coprothermobacter	GCF_000020945.1	0.326	0.0118	0.323	0.0126	0.4574	3e-04
286	Coraliomargarita	GCF_000025905.1	0.6311	0	0.6634	0	0.5407	0
287	Corallococcus	GCF_000255295.1	0.5719	0	0.5191	0	0.5575	0
288	Coriobacterium	GCF_000195315.1	0.6926	0	0.7056	0	0.5914	0
289	Corynebacterium	GCF_020886775.1	0.5142	0	0.4933	1e-04	0.51	0
290	Costertonia	GCF_013402795.1	0.549	0	0.6309	0	0.5702	0
291	Coxiella	GCF_000007765.2	0.5655	0	0.5406	0	0.2762	0.0342
292	Crassaminicella	GCF_019884785.1	0.1458	0.2705	0.1783	0.1767	0.1281	0.3337
293	Crateriforma	GCF_007752935.1	0.5576	0	0.5509	0	0.3759	0.0033
294	Crenobacter	GCF_003355495.1	0.5519	0	0.5223	0	0.5208	0
295	Crinalium	GCF_000317495.1	0.0946	0.476	0.1255	0.3435	-0.071	0.5929
296	Croceibacter	GCF_000196315.1	-0.1108	0.4035	0.0122	0.9268	-0.0413	0.7563
297	Croceibacterium	GCF_001008165.2	0.663	0	0.6168	0	0.5222	0
298	Croceicoccus	GCF_014211955.1	0.6218	0	0.5805	0	0.4975	1e-04
299	Crocosphaera	GCF_000017845.1	0.2361	0.0718	0.2776	0.0332	0.2061	0.1174
300	Cronobacter	GCF_001277235.1	0.7823	0	0.693	0	0.5224	0
301	Cruoricaptor	GCF_014961145.1	0.5887	0	0.5766	0	0.6075	0
302	Cryobacterium	GCF_003611035.1	0.6007	0	0.575	0	0.5517	0
303	Cryptobacterium	GCF_000023845.1	0.5502	0	0.5651	0	0.2424	0.0643
304	Cupriavidus	GCF_008801925.2	0.64	0	0.6186	0	0.5722	0
305	Curtobacterium	GCF_017909455.1	0.5291	0	0.547	0	0.3983	0.0018
306	Cutibacterium	GCF_001717565.1	0.5973	0	0.6223	0	0.2115	0.1078
307	Cyanobacterium	GCF_000317675.1	-0.1416	0.2848	-0.0753	0.5707	-0.026	0.8452
308	Cyanobium	GCF_000316515.1	0.5301	0	0.4613	2e-04	0.4717	2e-04
309	Cyclobacterium	GCF_000222485.1	0.4556	3e-04	0.5937	0	0.6341	0
310	Cyclonatronum	GCF_003353065.1	0.7074	0	0.6608	0	0.5988	0
311	Cylindrospermopsis	GCF_014489415.1	0.0279	0.8338	0.0945	0.4765	0.2153	0.1014
312	Cylindrospermum	GCF_000317535.1	0.3347	0.0096	0.3708	0.0038	0.2977	0.022
313	Cytobacillus	GCF_023823875.1	0.4167	0.001	0.4375	5e-04	0.3539	0.006
314	Cytophaga	GCF_000014145.1	0.6472	0	0.5893	0	0.3674	0.0042
315	Dactylococcopsis	GCF_000317615.1	0.4167	0.001	0.3931	0.0021	0.2645	0.0429
316	Dactylosporangium	GCF_019904175.1	0.5814	0	0.5265	0	0.4684	2e-04
317	Deferribacter	GCF_000010985.1	0.0291	0.8271	0.126	0.3416	0.2438	0.0628
318	Defluviicoccus	GCF_014672695.1	0.6794	0	0.6422	0	0.4912	1e-04
319	Defluviitoga	GCF_000953715.1	-0.1834	0.1644	-0.1835	0.1641	-0.2802	0.0316
320	Dehalobacter	GCF_009796305.1	0.5684	0	0.5459	0	0.4425	4e-04
321	Dehalobacterium	GCF_002224645.1	0.685	0	0.6809	0	0.589	0
322	Dehalococcoides	GCF_000830905.1	0.6849	0	0.6471	0	0.5876	0
323	Dehalogenimonas	GCF_001953175.1	0.6743	0	0.6526	0	0.6208	0
324	Deinococcus	GCF_025997855.1	0.5312	0	0.4866	1e-04	0.4258	8e-04
325	Delftia	GCF_016027815.1	0.5578	0	0.536	0	0.5479	0
326	Denitratisoma	GCF_902813185.1	0.6134	0	0.6063	0	0.6444	0
327	Denitrobacterium	GCF_001643775.1	0.6669	0	0.6516	0	0.6135	0
328	Denitrovibrio	GCF_000025725.1	0.6073	0	0.5824	0	0.5153	0
329	Dermabacter	GCF_001678905.1	0.5717	0	0.527	0	0.3608	0.005
330	Dermacoccus	GCF_000725405.1	0.4998	1e-04	0.4529	3e-04	0.3289	0.011
331	Dermatophilus	GCF_900187045.1	0.3907	0.0022	0.3871	0.0025	0.0926	0.4855
332	Desulfarculus	GCF_000143965.1	0.6631	0	0.6422	0	0.5707	0
333	Desulfatibacillum	GCF_000021905.1	0.6472	0	0.6215	0	0.663	0
334	Desulfitobacterium	GCF_000021925.1	0.653	0	0.6238	0	0.5808	0
335	Desulfobacca	GCF_000195295.1	0.6705	0	0.6433	0	0.5962	0
336	Desulfobacter	GCF_004319545.1	0.6443	0	0.6531	0	0.673	0
337	Desulfobacula	GCF_000307105.1	0.6579	0	0.6623	0	0.6379	0
338	Desulfobulbus	GCF_000186885.1	0.6861	0	0.6873	0	0.6234	0
339	Desulfocapsa	GCF_000341395.1	0.6391	0	0.6754	0	0.5898	0
340	Desulfococcus	GCF_002009335.2	0.6497	0	0.644	0	0.6569	0
341	Desulfocurvibacter	GCF_000212675.2	0.6553	0	0.6481	0	0.62	0
342	Desulfofarcimen	GCF_000024205.1	0.5465	0	0.5119	0	0.4397	5e-04
343	Desulfoglaeba	GCF_005377625.1	0.6421	0	0.5985	0	0.5657	0
344	Desulfohalobium	GCF_000024325.1	0.6961	0	0.6792	0	0.5112	0
345	Desulfomicrobium	GCF_000023225.1	0.6568	0	0.6351	0	0.6321	0
346	Desulfomonile	GCF_000266945.1	0.6207	0	0.6336	0	0.5806	0
347	Desulfonema	GCF_017377395.1	0.6449	0	0.6568	0	0.6447	0
348	Desulforamulus	GCF_000215085.1	0.6291	0	0.5757	0	0.5582	0
349	Desulforapulum	GCF_000020365.1	0.686	0	0.6941	0	0.6898	0
350	Desulfosarcina	GCF_009688985.1	0.7079	0	0.6821	0	0.658	0
351	Desulfoscipio	GCF_000233715.2	0.6214	0	0.5803	0	0.5651	0
352	Desulfosediminicola	GCF_005116655.2	0.6546	0	0.7016	0	0.5537	0
353	Desulfosporosinus	GCF_000235605.1	0.5561	0	0.534	0	0.4586	3e-04
354	Desulfosudis	GCF_000018405.1	0.6145	0	0.5977	0	0.6393	0
355	Desulfotalea	GCF_000025945.1	0.6157	0	0.6594	0	0.6551	0
356	Desulfovibrio	GCF_013376455.1	0.5985	0	0.5516	0	0.6019	0
357	Desulfurispirillum	GCF_000177635.2	0.6854	0	0.6521	0	0.5918	0
358	Desulfurivibrio	GCF_000092205.1	0.7123	0	0.6931	0	0.6532	0
359	Desulfurobacterium	GCF_000191045.1	-0.0507	0.7028	-0.0425	0.7495	-0.2752	0.0349
360	Devosia	GCF_007859655.1	0.6071	0	0.5859	0	0.5601	0
361	Devriesea	GCF_900070355.1	0.4287	7e-04	0.3699	0.0039	0.1174	0.3758
362	Dialister	GCF_007164725.1	0.6059	0	0.5502	0	0.4908	1e-04
363	Diaphorobacter	GCF_014395975.1	0.6014	0	0.5877	0	0.6209	0
364	Dichelobacter	GCF_000015345.1	0.667	0	0.5502	0	0.1514	0.2523
365	Dickeya	GCF_002812485.1	0.7687	0	0.688	0	0.5122	0
366	Dictyoglomus	GCF_000020965.1	-0.0519	0.6961	-0.0392	0.768	0.0282	0.8322
367	Dietzia	GCF_003096075.1	0.6213	0	0.6066	0	0.5036	0
368	Dinoroseobacter	GCF_000018145.1	0.6493	0	0.639	0	0.6102	0
369	Dissulfurimicrobium	GCF_022026155.1	0.4348	6e-04	0.3936	0.002	0.5751	0
370	Dissulfurispira	GCF_014701235.1	0.2552	0.0511	0.31	0.0169	0.4393	5e-04
371	Dokdonella	GCF_001632775.1	0.6435	0	0.6191	0	0.5184	0
372	Dokdonia	GCF_001653755.1	0.1561	0.2376	0.2527	0.0535	0.3398	0.0085
373	Dolichospermum	GCF_024584745.1	0.0368	0.782	0.1095	0.4089	-0.0173	0.8963
374	Dolosigranulum	GCF_003263915.2	0.6222	0	0.6693	0	0.3906	0.0022
375	Dongshaea	GCF_003072645.1	0.6555	0	0.6498	0	0.6737	0
376	Draconibacterium	GCF_010448835.1	0.6685	0	0.67	0	0.4577	3e-04
377	Duffyella	GCF_020342335.1	0.8079	0	0.7318	0	0.5385	0
378	Duganella	GCF_012849375.1	0.6471	0	0.618	0	0.5142	0
379	Duncaniella	GCF_004803915.1	0.7304	0	0.7163	0	0.6167	0
380	Duodenibacillus	GCF_928721995.1	0.5817	0	0.4972	1e-04	0.5064	0
381	Echinicola	GCF_003260975.1	0.6043	0	0.6742	0	0.6664	0
382	Edaphobacter	GCF_025264645.1	0.7063	0	0.6705	0	0.5782	0
383	Edwardsiella	GCF_000264765.2	0.6842	0	0.6365	0	0.5954	0
384	Eggerthella	GCF_009834925.2	0.6784	0	0.631	0	0.5899	0
385	Egibacter	GCF_004322855.1	0.6135	0	0.5833	0	0.4811	1e-04
386	Egicoccus	GCF_004300825.1	0.5699	0	0.5106	0	0.3999	0.0017
387	Ehrlichia	GCF_013460375.1	-0.0696	0.6003	-0.0645	0.6277	-0.0985	0.4582
388	Eikenella	GCF_900187105.1	0.619	0	0.6397	0	0.591	0
389	Elizabethkingia	GCF_016599835.1	0.5367	0	0.5838	0	0.3989	0.0018
390	Elusimicrobium	GCF_000020145.1	0.6029	0	0.5588	0	0.568	0
391	Empedobacter	GCF_013488205.1	0.3273	0.0114	0.4062	0.0014	0.0944	0.4768
392	Endomicrobium	GCF_001027545.1	0.2936	0.024	0.2005	0.1279	0.3141	0.0154
393	Endozoicomonas	GCF_025562755.1	0.6116	0	0.6252	0	0.529	0
394	Ensifer	GCF_000697965.2	0.713	0	0.6938	0	0.5534	0
395	Enterobacter	GCF_001984825.2	0.7338	0	0.6557	0	0.5954	0
396	Enterobacteriaceae	GCF_012562605.1	-0.1653	0.2108	-0.1775	0.1787	-0.4002	0.0017
397	Enterocloster	GCF_002234575.2	0.6419	0	0.6329	0	0.6698	0
398	Enterococcus	GCF_019175485.1	0.6532	0	0.7254	0	0.4947	1e-04
399	Entomomonas	GCF_003991975.1	0.3204	0.0134	0.405	0.0015	0.4088	0.0013
400	Entomoplasma	GCF_002804205.1	0.2328	0.076	0.2544	0.0518	0.1656	0.21
401	Entomospira	GCF_028748145.1	0.7507	0	0.7784	0	0.6035	0
402	Ephemeroptericola	GCF_003339525.1	0.5081	0	0.5739	0	0.4513	3e-04
403	Epidermidibacterium	GCF_009834025.1	0.6546	0	0.6172	0	0.4556	3e-04
404	Epilithonimonas	GCF_003860525.1	0.4954	1e-04	0.5617	0	0.3544	0.0059
405	Ereboglobus	GCF_003096195.1	0.5644	0	0.5586	0	0.5632	0
406	Erwinia	GCF_000196615.1	0.7631	0	0.7029	0	0.5885	0
407	Erysipelothrix	GCF_001545095.1	0.367	0.0042	0.4566	3e-04	0.4224	9e-04
408	Escherichia	GCF_000008865.2	0.7553	0	0.6948	0	0.5043	0
409	Ethanoligenens	GCF_000178115.2	0.7186	0	0.681	0	0.6273	0
410	Eubacterium	GCF_000807675.2	0.6898	0	0.6785	0	0.6406	0
411	Euhalothece	GCF_007904085.1	0.2819	0.0305	0.3319	0.0102	0.2729	0.0365
412	Euzebya	GCF_003344865.1	0.5948	0	0.5598	0	0.4458	4e-04
413	Euzebyella	GCF_003687485.1	0.5041	0	0.6237	0	0.5529	0
414	Evansella	GCF_000177235.2	0.3581	0.0054	0.3904	0.0022	0.1449	0.2736
415	Exiguobacterium	GCF_018604565.1	0.63	0	0.6567	0	0.3119	0.0162
416	Ezakiella	GCF_900120165.1	0.4119	0.0012	0.4127	0.0012	0.4196	9e-04
417	Faecalibacillus	GCF_015097455.1	0.4095	0.0013	0.4656	2e-04	0.2374	0.0702
418	Faecalibacterium	GCF_010509575.1	0.5657	0	0.5401	0	0.6384	0
419	Faecalibaculum	GCF_001564455.1	0.6294	0	0.6197	0	0.6036	0
420	Falsihalocynthiibacter	GCF_000812665.2	0.6457	0	0.6735	0	0.5391	0
421	Fastidiosipila	GCF_002998295.1	0.2588	0.0478	0.3501	0.0066	0.2892	0.0263
422	Fenollaria	GCF_023347705.1	0.2396	0.0675	0.2631	0.0441	0.2551	0.0512
423	Ferribacterium	GCF_020510565.1	0.6178	0	0.6323	0	0.4857	1e-04
424	Ferrigenium	GCF_018324385.1	0.665	0	0.642	0	0.6203	0
425	Ferrimonas	GCF_000148645.1	0.7648	0	0.7229	0	0.5985	0
426	Ferriphaselus	GCF_000974685.2	0.5688	0	0.5981	0	0.5868	0
427	Ferrovibrio	GCF_007197755.1	0.6545	0	0.5912	0	0.4968	1e-04
428	Ferrovum	GCF_013181415.1	0.5338	0	0.5545	0	0.5843	0
429	Fervidobacterium	GCF_004117075.1	0.1745	0.1862	0.1429	0.2803	0.0148	0.9115
430	Fibrella	GCF_000331105.1	0.6229	0	0.5636	0	0.4928	1e-04
431	Fibrobacter	GCF_000146505.1	0.6659	0	0.6553	0	0.5938	0
432	Fictibacillus	GCF_001629705.1	0.4464	4e-04	0.4899	1e-04	0.3095	0.0171
433	Filifactor	GCF_000163895.2	0.6311	0	0.6789	0	0.4838	1e-04
434	Filimonas	GCF_002355595.1	0.6509	0	0.612	0	0.466	2e-04
435	Fimbriimonas	GCF_000724625.1	0.5731	0	0.5423	0	0.4752	1e-04
436	Flammeovirga	GCF_018736045.1	0.1563	0.2373	0.2904	0.0257	0.1836	0.164
437	Flaviflexus	GCF_003971195.1	0.4787	1e-04	0.4852	1e-04	0.4561	3e-04
438	Flavisolibacter	GCF_001644645.1	0.4925	1e-04	0.505	0	0.4192	0.001
439	Flavivirga	GCF_002886045.1	0.418	0.001	0.5046	0	0.3839	0.0027
440	Flavobacterium	GCF_000016645.1	0.5072	0	0.5564	0	0.1778	0.1778
441	Flavonifractor	GCF_010508875.1	0.574	0	0.5594	0	0.6661	0
442	Flexistipes	GCF_000218625.1	0.4715	2e-04	0.4832	1e-04	0.5043	0
443	Fluoribacter	GCF_000236145.1	0.6222	0	0.6024	0	0.5301	0
444	Fluviibacter	GCF_009938305.1	0.5222	0	0.5604	0	0.578	0
445	Fluviicola	GCF_000194605.1	0.3353	0.0094	0.4694	2e-04	0.2656	0.042
446	Fluviispira	GCF_004295685.1	0.5182	0	0.4437	4e-04	0.2068	0.116
447	Formicincola	GCF_006542395.2	0.4412	5e-04	0.5067	0	0.3891	0.0023
448	Formosa	GCF_000723205.1	0.4492	4e-04	0.5403	0	0.236	0.0719
449	Francisella	GCF_001895265.1	0.1712	0.1947	0.2522	0.054	0.162	0.2201
450	Frankia	GCF_000058485.1	0.624	0	0.5908	0	0.4601	2e-04
451	Frederiksenia	GCF_011455495.1	0.6167	0	0.6106	0	0.5012	1e-04
452	Fretibacterium	GCF_000210715.1	0.5621	0	0.515	0	0.5681	0
453	Friedmanniella	GCF_900105065.1	0.5492	0	0.5091	0	0.4409	5e-04
454	Frigidibacter	GCF_001620265.1	0.6051	0	0.61	0	0.5444	0
455	Frischella	GCF_000807275.1	0.2034	0.1224	0.3031	0.0196	0.0867	0.5136
456	Fuerstiella	GCF_001983935.1	0.6505	0	0.65	0	0.3923	0.0021
457	Furfurilactobacillus	GCF_013394005.1	0.6321	0	0.6985	0	0.5213	0
458	Fuscovulum	GCF_003071405.1	0.6502	0	0.6182	0	0.4845	1e-04
459	Fusobacterium	GCF_003019675.1	0.144	0.2766	0.0855	0.5196	-0.0034	0.9794
460	Gallaecimonas	GCF_003367375.1	0.5763	0	0.5535	0	0.4963	1e-04
461	Gallionella	GCF_000145255.1	0.6732	0	0.6854	0	0.6627	0
462	Gemella	GCF_900638055.1	0.1956	0.1377	0.2836	0.0295	0.079	0.552
463	Geminocystis	GCF_000332235.1	0.3329	0.01	0.4016	0.0016	0.5339	0
464	Gemmata	GCF_901538265.1	0.5609	0	0.493	1e-04	0.4559	3e-04
465	Gemmatimonas	GCF_013004105.1	0.5352	0	0.4767	1e-04	0.4771	1e-04
466	Gemmatirosa	GCF_000522985.1	0.5501	0	0.4884	1e-04	0.486	1e-04
467	Geobacillus	GCF_002243665.1	0.7249	0	0.6657	0	0.4315	6e-04
468	Geobacter	GCF_000012925.1	0.6587	0	0.6668	0	0.6764	0
469	Geodermatophilus	GCF_000025345.1	0.5561	0	0.4936	1e-04	0.3893	0.0023
470	Georgenia	GCF_006352065.1	0.6312	0	0.6	0	0.4949	1e-04
471	Georhizobium	GCF_003952725.1	0.7047	0	0.6792	0	0.5291	0
472	Geosporobacter	GCF_001750685.1	0.5258	0	0.5171	0	0.4992	1e-04
473	Geotalea	GCF_000016745.1	0.6677	0	0.6684	0	0.6501	0
474	Geovibrio	GCF_004087915.1	0.5355	0	0.4868	1e-04	0.6038	0
475	Gephyromycinifex	GCF_012277275.1	0.6548	0	0.6181	0	0.4254	8e-04
476	Gibbsiella	GCF_002291425.1	0.7513	0	0.683	0	0.549	0
477	Gilliamella	GCF_000599985.1	0.4208	9e-04	0.4915	1e-04	0.1114	0.401
478	Gimesia	GCF_009720525.1	0.723	0	0.6764	0	0.5255	0
479	Glaciecola	GCF_000226565.1	0.5924	0	0.663	0	0.5012	1e-04
480	Glaesserella	GCF_017352235.1	0.4705	2e-04	0.4675	2e-04	0.4214	9e-04
481	Gleimia	GCF_002871945.2	0.5981	0	0.549	0	0.4515	3e-04
482	Gloeomargarita	GCF_001870225.1	0.438	5e-04	0.3998	0.0017	0.406	0.0014
483	Gloeothece	GCF_000147335.1	0.36	0.0051	0.3681	0.0041	0.2411	0.0659
484	Gluconacetobacter	GCF_000021325.1	0.6092	0	0.5655	0	0.4669	2e-04
485	Gluconobacter	GCF_002005485.1	0.5951	0	0.5673	0	0.3976	0.0018
486	Glutamicibacter	GCF_016894325.1	0.6704	0	0.6273	0	0.6155	0
487	Glycocaulis	GCF_004000605.1	0.6348	0	0.6239	0	0.5658	0
488	Gordonia	GCF_003855095.1	0.6055	0	0.5902	0	0.4765	1e-04
489	Gottschalkia	GCF_000299355.1	-0.0197	0.8826	-0.0384	0.7727	-0.1154	0.3842
490	Gracilibacillus	GCF_009650095.1	0.5026	0	0.4916	1e-04	0.2353	0.0729
491	Gracilinema	GCF_000219725.1	0.6343	0	0.6402	0	0.5349	0
492	Granulibacter	GCF_001889445.1	0.5858	0	0.5744	0	0.4927	1e-04
493	Granulicatella	GCF_019931005.1	0.5325	0	0.5753	0	0.3883	0.0024
494	Granulicella	GCF_000178955.2	0.6807	0	0.6506	0	0.5708	0
495	Granulosicoccus	GCF_002215215.1	0.6247	0	0.669	0	0.5045	0
496	Grimontia	GCF_001558255.2	0.721	0	0.6868	0	0.5614	0
497	Gryllotalpicola	GCF_003627055.1	0.6131	0	0.551	0	0.4304	7e-04
498	Gudongella	GCF_004101785.1	0.4161	0.001	0.3833	0.0027	0.5195	0
499	Gulosibacter	GCF_003010915.2	0.6069	0	0.6074	0	0.5288	0
500	Gynuella	GCF_000940805.1	0.7064	0	0.6855	0	0.5603	0
501	Haematobacter	GCF_004328555.1	0.5945	0	0.5887	0	0.5695	0
502	Haematospirillum	GCF_001611975.1	0.4207	9e-04	0.4406	5e-04	0.4368	5e-04
503	Haemophilus	GCF_900186995.1	0.4739	1e-04	0.4557	3e-04	0.3776	0.0032
504	Hafnia	GCF_020150375.1	0.7052	0	0.6693	0	0.5268	0
505	Hahella	GCF_000012985.1	0.7246	0	0.6872	0	0.6069	0
506	Halalkalibacterium	GCF_005671335.1	0.5764	0	0.5955	0	0.4346	6e-04
507	Halanaerobium	GCF_000166415.1	0.3285	0.0111	0.2921	0.0248	0.1722	0.1923
508	Halarcobacter	GCF_013201825.1	-0.1178	0.3741	-0.091	0.4929	-0.0013	0.9923
509	Haliangium	GCF_000024805.1	0.6657	0	0.5993	0	0.5323	0
510	Halioglobus	GCF_009388985.1	0.7166	0	0.718	0	0.5814	0
511	Haliscomenobacter	GCF_000212735.1	0.5915	0	0.6334	0	0.486	1e-04
512	Halobacillus	GCF_000284515.1	0.6559	0	0.6317	0	0.4877	1e-04
513	Halobacteriovorax	GCF_000210915.2	0.1341	0.3111	0.2834	0.0296	0.1943	0.1403
514	Halobacteroides	GCF_000328625.1	0.1404	0.289	0.1717	0.1936	0.0016	0.9906
515	Halomicronema	GCF_002075285.3	0.5294	0	0.5095	0	0.5125	0
516	Halomonas	GCF_014697095.1	0.7077	0	0.6805	0	0.603	0
517	Halopseudomonas	GCF_900105255.1	0.6809	0	0.6861	0	0.596	0
518	Halorhodospira	GCF_002356555.2	0.5617	0	0.5897	0	0.5344	0
519	Halothermothrix	GCF_000020485.1	0.4634	2e-04	0.4503	3e-04	0.2812	0.031
520	Halothiobacillus	GCF_000024765.1	0.6503	0	0.6415	0	0.6088	0
521	Hankyongella	GCF_005144965.1	0.616	0	0.552	0	0.3614	0.0049
522	Haploplasma	GCF_900660745.1	-0.059	0.6571	0.0498	0.7078	-0.0623	0.6392
523	Hartmannibacter	GCF_900231165.1	0.6705	0	0.623	0	0.5086	0
524	Hathewaya	GCF_901482605.1	-0.1939	0.1412	-0.1696	0.1991	-0.1183	0.372
525	Helicobacter	GCF_000284635.1	0.3986	0.0018	0.4323	6e-04	0.5021	1e-04
526	Heliomicrobium	GCF_000019165.1	0.6873	0	0.6675	0	0.5126	0
527	Heliorestis	GCF_009649955.1	0.3697	0.004	0.3617	0.0049	-0.0734	0.5807
528	Herbaspirillum	GCF_004367745.1	0.621	0	0.5945	0	0.5628	0
529	Herbinix	GCF_900070325.1	0.4331	6e-04	0.4388	5e-04	0.4687	2e-04
530	Herminiimonas	GCF_900130075.1	0.5081	0	0.5217	0	0.4357	6e-04
531	Heyndrickxia	GCF_016772275.1	0.3803	0.003	0.3744	0.0035	0.1949	0.139
532	Hippea	GCF_000194135.1	0.1148	0.3866	-0.0254	0.8483	0.1609	0.2233
533	Hirschia	GCF_000023785.1	0.4372	5e-04	0.4989	1e-04	0.1689	0.2011
534	Histophilus	GCF_000019405.1	0.5135	0	0.5286	0	0.455	3e-04
535	Hoeflea	GCF_000154705.2	0.6651	0	0.6682	0	0.5684	0
536	Hoylesella	GCF_020735565.1	0.6297	0	0.6697	0	0.6923	0
537	Hoyosella	GCF_000214175.1	0.6331	0	0.6158	0	0.3779	0.0032
538	Humibacter	GCF_007859675.1	0.5192	0	0.5455	0	0.5256	0
539	Hydrocarboniclastica	GCF_004851605.1	0.6972	0	0.6694	0	0.5811	0
540	Hydrogenobacter	GCF_000164905.1	0.2241	0.0879	0.1405	0.2886	0.2533	0.0529
541	Hydrogenophaga	GCF_001761385.1	0.5618	0	0.5596	0	0.5479	0
542	Hydrogenophilus	GCF_003574215.1	0.7015	0	0.676	0	0.4875	1e-04
543	Hydrogenovibrio	GCF_004028275.1	0.7122	0	0.7347	0	0.5463	0
544	Hymenobacter	GCF_022827545.1	0.4776	1e-04	0.4463	4e-04	0.5634	0
545	Hypericibacter	GCF_008728855.1	0.6712	0	0.6245	0	0.5959	0
546	Hyphococcus	GCF_028748065.1	0.6389	0	0.6306	0	0.4618	2e-04
547	Hyphomicrobium	GCF_000503895.1	0.7528	0	0.7027	0	0.5383	0
548	Hyphomonas	GCF_000013025.1	0.6886	0	0.6602	0	0.5337	0
549	Iamia	GCF_028532485.1	0.6434	0	0.5228	0	0.4021	0.0016
550	Ichthyobacterium	GCF_002369955.1	0.2052	0.119	0.2578	0.0487	0.0611	0.6455
551	Ideonella	GCF_021049305.1	0.5849	0	0.5515	0	0.5447	0
552	Idiomarina	GCF_000008465.1	0.6693	0	0.6826	0	0.5191	0
553	Ignavibacterium	GCF_000258405.1	0.3353	0.0094	0.3971	0.0018	0.1678	0.2041
554	Ignavigranum	GCF_023195815.2	0.584	0	0.6599	0	0.5411	0
555	Ilumatobacter	GCF_000348785.1	0.5784	0	0.5722	0	0.445	4e-04
556	Ilyobacter	GCF_000165505.1	0.1437	0.2776	0.1791	0.1746	0.317	0.0144
557	Immundisolibacter	GCF_001697225.1	0.6405	0	0.5926	0	0.5389	0
558	Indioceanicola	GCF_003568845.1	0.616	0	0.6095	0	0.5866	0
559	Inhella	GCF_005952805.1	0.6047	0	0.5642	0	0.5199	0
560	Intestinibaculum	GCF_003925875.1	0.7246	0	0.7182	0	0.4507	3e-04
561	Intrasporangium	GCF_000184685.1	0.586	0	0.586	0	0.4888	1e-04
562	Iocasia	GCF_017751145.1	0.3666	0.0043	0.3259	0.0118	0.1735	0.1888
563	Iodobacter	GCF_003952345.1	0.4231	8e-04	0.3948	0.002	0.4213	9e-04
564	Isoalcanivorax	GCF_000299335.2	0.7154	0	0.6513	0	0.5129	0
565	Isoptericola	GCF_001636295.1	0.615	0	0.5712	0	0.4402	5e-04
566	Isorropodon	GCF_016592615.1	0.367	0.0042	0.4841	1e-04	0.3595	0.0052
567	Isosphaera	GCF_000186345.1	0.6256	0	0.6006	0	0.3854	0.0026
568	Janibacter	GCF_003721155.3	0.6041	0	0.526	0	0.3503	0.0065
569	Janthinobacterium	GCF_013372045.1	0.6677	0	0.6373	0	0.5155	0
570	Jatrophihabitans	GCF_023516435.1	0.611	0	0.5658	0	0.4178	0.001
571	Jejubacter	GCF_005671395.1	0.7242	0	0.6898	0	0.5923	0
572	Jeotgalibaca	GCF_003955755.1	0.6022	0	0.6128	0	0.2933	0.0241
573	Jeotgalibacillus	GCF_000818095.1	0.6207	0	0.6571	0	0.4867	1e-04
574	Jeotgalicoccus	GCF_000756715.1	0.6926	0	0.6272	0	0.4364	5e-04
575	Jiangella	GCF_900105925.1	0.5822	0	0.5363	0	0.4047	0.0015
576	Jinshanibacter	GCF_004295645.1	0.7013	0	0.7063	0	0.4887	1e-04
577	Jonesia	GCF_900475835.1	0.3768	0.0033	0.4253	8e-04	0.1976	0.1337
578	Kaistella	GCF_900638245.1	0.4154	0.0011	0.5077	0	0.2847	0.0289
579	Kaustia	GCF_015482775.1	0.6672	0	0.6152	0	0.5711	0
580	Keratinibaculum	GCF_016767175.1	-0.1566	0.2362	-0.1281	0.3337	-0.0188	0.8874
581	Ketobacter	GCF_002863865.1	0.6776	0	0.6608	0	0.6717	0
582	Ketogulonicigenium	GCF_001399515.1	0.6504	0	0.6428	0	0.4635	2e-04
583	Kibdelosporangium	GCF_001302585.1	0.5864	0	0.5314	0	0.4139	0.0011
584	Kineobactrum	GCF_010669285.1	0.6705	0	0.6482	0	0.5869	0
585	Kineococcus	GCF_000017305.1	0.459	3e-04	0.4311	7e-04	0.3191	0.0138
586	Kingella	GCF_014054985.1	0.4876	1e-04	0.4759	1e-04	0.4455	4e-04
587	Kiritimatiella	GCF_001017655.1	0.7305	0	0.701	0	0.5874	0
588	Kitasatospora	GCF_000269985.1	0.5439	0	0.5095	0	0.4593	3e-04
589	Klebsiella	GCF_003261575.2	0.7635	0	0.7212	0	0.5728	0
590	Kluyvera	GCF_023195735.1	0.7621	0	0.6878	0	0.5399	0
591	Kocuria	GCF_001580365.1	0.5301	0	0.5019	1e-04	0.5141	0
592	Komagataeibacter	GCF_002173515.1	0.6432	0	0.5848	0	0.4838	1e-04
593	Kordia	GCF_009901525.1	0.4007	0.0017	0.4799	1e-04	0.1112	0.4017
594	Kordiimonas	GCF_015240255.1	0.6495	0	0.6641	0	0.4973	1e-04
595	Kosakonia	GCF_008330085.1	0.78	0	0.6967	0	0.5088	0
596	Kosmotoga	GCF_000023325.1	0.3179	0.0142	0.3024	0.0199	0.2531	0.0531
597	Kovacikia	GCF_020091585.1	0.5157	0	0.4558	3e-04	0.3851	0.0026
598	Kozakia	GCF_001787355.1	0.5562	0	0.5252	0	0.4499	4e-04
599	Kribbella	GCF_014217565.1	0.5529	0	0.4984	1e-04	0.4189	0.001
600	Kroppenstedtia	GCF_013282215.1	0.6511	0	0.624	0	0.5638	0
601	Ktedonosporobacter	GCF_004208415.1	0.6929	0	0.6633	0	0.5677	0
602	Kushneria	GCF_002157205.1	0.7313	0	0.7211	0	0.604	0
603	Kutzneria	GCF_028622115.1	0.6573	0	0.631	0	0.5091	0
604	Kyrpidia	GCF_000092905.1	0.645	0	0.6258	0	0.5028	0
605	Labilibaculum	GCF_002356295.1	0.556	0	0.6473	0	0.406	0.0014
606	Labilithrix	GCF_001263205.1	0.5939	0	0.5406	0	0.4465	4e-04
607	Lachnoanaerobaculum	GCF_003589745.1	0.2506	0.0556	0.2814	0.0308	0.4455	4e-04
608	Lachnoclostridium	GCF_000018685.1	0.5002	1e-04	0.5579	0	0.3968	0.0019
609	Lacinutrix	GCF_001971745.1	0.1025	0.4399	0.1829	0.1656	0.0503	0.7051
610	Lacipirellula	GCF_009177095.1	0.5634	0	0.5311	0	0.47	2e-04
611	Lacrimispora	GCF_026723765.1	0.5683	0	0.5821	0	0.5967	0
612	Lacticaseibacillus	GCF_009184845.1	0.6593	0	0.71	0	0.597	0
613	Lactiplantibacillus	GCF_003641185.1	0.692	0	0.741	0	0.4931	1e-04
614	Lactobacillus	GCF_016647595.1	0.3821	0.0028	0.4702	2e-04	0.3026	0.0199
615	Lactococcus	GCF_003627095.1	0.5792	0	0.6649	0	0.4584	3e-04
616	Lacunisphaera	GCF_001746835.1	0.5876	0	0.5798	0	0.5638	0
617	Lancefieldella	GCF_000024225.1	0.5749	0	0.6218	0	0.4204	9e-04
618	Lapidilactobacillus	GCF_008831385.1	0.5183	0	0.5746	0	0.3386	0.0087
619	Larkinella	GCF_026248825.1	0.682	0	0.6343	0	0.4751	1e-04
620	Latilactobacillus	GCF_900258455.1	0.6235	0	0.6749	0	0.4139	0.0011
621	Lautropia	GCF_900637555.1	0.598	0	0.5799	0	0.551	0
622	Lawsonella	GCF_001293125.1	0.5962	0	0.5645	0	0.4796	1e-04
623	Lawsonia	GCF_000331715.1	-0.2595	0.0472	-0.2366	0.0713	-0.3229	0.0126
624	Leadbettera	GCF_000214355.1	0.6066	0	0.5559	0	0.6244	0
625	Leadbetterella	GCF_000166395.1	0.2719	0.0372	0.4162	0.001	0.4376	5e-04
626	Leclercia	GCF_001518835.1	0.7792	0	0.7059	0	0.5784	0
627	Lederbergia	GCF_900478165.1	0.3789	0.0031	0.4087	0.0013	0.2727	0.0366
628	Leeuwenhoekiella	GCF_020310025.1	0.5648	0	0.6602	0	0.4899	1e-04
629	Legionella	GCF_002848365.2	0.3231	0.0125	0.4264	8e-04	0.4043	0.0015
630	Leifsonia	GCF_000470775.1	0.5062	0	0.4905	1e-04	0.3609	0.005
631	Leisingera	GCF_000511355.1	0.6944	0	0.6841	0	0.5603	0
632	Lelliottia	GCF_019355955.1	0.781	0	0.7235	0	0.5306	0
633	Leminorella	GCF_900478135.1	0.6781	0	0.6686	0	0.5527	0
634	Lentibacillus	GCF_001307805.1	0.6324	0	0.5939	0	0.4359	6e-04
635	Lentilactobacillus	GCF_009832765.1	0.6387	0	0.681	0	0.5083	0
636	Lentisphaera	GCF_028728065.1	0.5221	0	0.6167	0	0.444	4e-04
637	Lentzea	GCF_001701025.1	0.6208	0	0.5936	0	0.4968	1e-04
638	Leptolyngbya	GCF_002142475.1	0.5244	0	0.5032	0	0.1921	0.1451
639	Leptospira	GCF_002073495.2	0.0261	0.8446	0.1393	0.2925	0.0332	0.8031
640	Leptospirillum	GCF_000284315.1	0.5597	0	0.5537	0	0.5425	0
641	Leptothermofonsia	GCF_019891175.1	0.6022	0	0.5346	0	0.4722	2e-04
642	Leptothrix	GCF_000019785.1	0.6237	0	0.5907	0	0.5412	0
643	Leptotrichia	GCF_007990365.1	0.3758	0.0034	0.3827	0.0028	0.3552	0.0058
644	Leucobacter	GCF_011299575.1	0.5995	0	0.6023	0	0.5146	0
645	Leuconostoc	GCF_016127255.1	0.4832	1e-04	0.61	0	0.4559	3e-04
646	Levilactobacillus	GCF_001050435.1	0.6749	0	0.699	0	0.5514	0
647	Liberibacter	GCF_001543305.1	0.1746	0.186	0.2035	0.1221	0.0122	0.927
648	Lichenicola	GCF_013201075.1	0.6138	0	0.5518	0	0.4708	2e-04
649	Ligilactobacillus	GCF_900116935.1	0.6206	0	0.6346	0	0.3701	0.0039
650	Lignipirellula	GCF_007751035.1	0.6812	0	0.6039	0	0.5016	1e-04
651	Limihaloglobus	GCF_001999965.1	0.6357	0	0.6082	0	0.6258	0
652	Limnobaculum	GCF_003096015.2	0.7176	0	0.7121	0	0.4961	1e-04
653	Limnochorda	GCF_001544015.1	0.581	0	0.5259	0	0.5259	0
654	Limnoglobus	GCF_008254045.1	0.4684	2e-04	0.4408	5e-04	0.4583	3e-04
655	Limnospira	GCF_000973065.1	0.4528	3e-04	0.4952	1e-04	0.4474	4e-04
656	Limosilactobacillus	GCF_014898655.1	0.7025	0	0.7342	0	0.5842	0
657	Liquorilactobacillus	GCF_009184705.1	0.4336	6e-04	0.5039	0	0.4021	0.0016
658	Listeria	GCF_003534205.1	0.6381	0	0.6632	0	0.4688	2e-04
659	Litorilituus	GCF_004295665.1	0.3443	0.0076	0.4546	3e-04	0.3416	0.0081
660	Litorivicinus	GCF_009650135.1	0.7022	0	0.6862	0	0.5256	0
661	Loigolactobacillus	GCF_009650015.1	0.6912	0	0.7316	0	0.5082	0
662	Loktanella	GCF_024206795.1	0.6609	0	0.693	0	0.525	0
663	Longicatena	GCF_018406465.1	0.5982	0	0.6496	0	0.4628	2e-04
664	Lonsdalea	GCF_003515985.1	0.7703	0	0.7196	0	0.5351	0
665	Luteibacter	GCF_023699965.1	0.6173	0	0.5732	0	0.5737	0
666	Luteimicrobium	GCF_009429125.1	0.541	0	0.4988	1e-04	0.3727	0.0036
667	Luteipulveratus	GCF_001190945.1	0.6415	0	0.6325	0	0.4569	3e-04
668	Luteitalea	GCF_001618865.1	0.6213	0	0.5713	0	0.4721	2e-04
669	Luteithermobacter	GCF_005849285.1	0.6995	0	0.7125	0	0.5864	0
670	Luteolibacter	GCF_012913485.1	0.5451	0	0.5565	0	0.5627	0
671	Lutibacter	GCF_001543325.1	0.1098	0.4078	0.1978	0.1331	0.0946	0.4762
672	Lysinibacillus	GCF_016638705.1	0.4752	1e-04	0.5018	1e-04	0.2676	0.0405
673	Lysobacter	GCF_002355295.1	0.6454	0	0.5861	0	0.5109	0
674	Macrococcus	GCF_024205965.1	0.5584	0	0.5996	0	0.3703	0.0039
675	Mageeibacillus	GCF_000025225.2	0.6734	0	0.6791	0	0.5048	0
676	Magnetococcus	GCF_000014865.1	0.5432	0	0.557	0	0.574	0
677	Magnetospirillum	GCF_000009985.1	0.6214	0	0.5662	0	0.528	0
678	Mahella	GCF_000213255.1	0.5833	0	0.5095	0	0.5466	0
679	Maioricimonas	GCF_007747795.1	0.6878	0	0.6436	0	0.5021	1e-04
680	Malaciobacter	GCF_003346775.1	-0.369	0.004	-0.2976	0.0221	-0.2614	0.0455
681	Malacoplasma	GCF_000011225.1	-0.0371	0.7806	-0.0031	0.9812	-0.2497	0.0565
682	Mammaliicoccus	GCF_002209165.2	0.2377	0.0698	0.2284	0.0819	-0.1842	0.1625
683	Mangrovibacillus	GCF_015482585.1	0.1999	0.1289	0.2795	0.032	0.1676	0.2046
684	Mangrovivirga	GCF_005166025.1	0.4112	0.0012	0.4622	2e-04	0.2439	0.0627
685	Mannheimia	GCF_002285575.1	0.4935	1e-04	0.5016	1e-04	0.5463	0
686	Maribacter	GCF_002269385.1	0.5061	0	0.6008	0	0.6005	0
687	Maribellus	GCF_009762775.1	0.7201	0	0.7342	0	0.5505	0
688	Marichromatium	GCF_000224005.2	0.656	0	0.6329	0	0.6309	0
689	Maridesulfovibrio	GCF_000023445.1	0.6824	0	0.705	0	0.6291	0
690	Marinagarivorans	GCF_021655555.1	0.4903	1e-04	0.5399	0	0.4315	6e-04
691	Mariniblastus	GCF_008087665.1	0.616	0	0.6435	0	0.4463	4e-04
692	Marinicauda	GCF_017161425.1	0.5239	0	0.4878	1e-04	0.5242	0
693	Marinithermus	GCF_000195335.1	0.6907	0	0.6696	0	0.6335	0
694	Marinitoga	GCF_000255135.1	-0.2145	0.1027	-0.2581	0.0484	-0.3636	0.0046
695	Marinobacter	GCF_002116735.1	0.6962	0	0.6948	0	0.6336	0
696	Marinobacterium	GCF_001651805.1	0.7055	0	0.6872	0	0.6492	0
697	Marinomonas	GCF_000192865.1	0.5941	0	0.6552	0	0.4766	1e-04
698	Mariprofundus	GCF_002795805.1	0.6244	0	0.6172	0	0.6077	0
699	Marisediminicola	GCF_009930795.1	0.5922	0	0.5975	0	0.5335	0
700	Marivirga	GCF_000183425.1	0.3592	0.0052	0.4779	1e-04	0.3025	0.0199
701	Marmoricola	GCF_900104965.1	0.4742	1e-04	0.4166	0.001	0.4186	0.001
702	Martelella	GCF_002043005.1	0.6737	0	0.6369	0	0.5818	0
703	Marvinbryantia	GCF_025148285.1	0.7003	0	0.6748	0	0.6325	0
704	Massilia	GCF_002752675.1	0.6854	0	0.6533	0	0.5687	0
705	Massilistercora	GCF_900312975.1	0.6866	0	0.6675	0	0.645	0
706	Megalodesulfovibrio	GCF_000468495.1	0.6182	0	0.5614	0	0.5879	0
707	Megamonas	GCF_019974115.1	0.298	0.0219	0.2355	0.0726	-0.0747	0.5738
708	Megasphaera	GCF_003315775.1	0.6839	0	0.6281	0	0.4625	2e-04
709	Meiothermus	GCF_000376665.1	0.6585	0	0.5952	0	0.6058	0
710	Melaminivora	GCF_003008575.1	0.5427	0	0.5068	0	0.4788	1e-04
711	Melioribacter	GCF_000279145.1	0.6321	0	0.6339	0	0.5211	0
712	Melissococcus	GCF_003966875.1	0.3724	0.0037	0.4171	0.001	0.1462	0.2691
713	Melittangium	GCF_002305855.1	0.6082	0	0.5381	0	0.5761	0
714	Mergibacter	GCF_003265225.1	0.3692	0.004	0.3453	0.0074	0.0139	0.9167
715	Mesobacillus	GCF_002874535.1	0.5388	0	0.5245	0	0.4439	4e-04
716	Mesoflavibacter	GCF_014764305.1	0.0508	0.7025	0.1473	0.2656	-0.0519	0.696
717	Mesomycoplasma	GCF_000941075.1	0.2146	0.1026	0.1255	0.3436	0.1436	0.278
718	Mesoplasma	GCF_002843565.1	0.0567	0.6699	0.147	0.2664	-0.0241	0.8562
719	Mesotoga	GCF_000147715.2	0.4363	6e-04	0.386	0.0025	0.3748	0.0034
720	Metabacillus	GCF_009720625.1	0.4475	4e-04	0.4514	3e-04	0.2561	0.0502
721	Metamycoplasma	GCF_024297005.1	-0.1734	0.1891	-0.1716	0.1937	-0.2132	0.1049
722	Methylacidiphilum	GCF_000019665.1	0.4512	3e-04	0.4358	6e-04	0.487	1e-04
723	Methylibium	GCF_000015725.1	0.6113	0	0.5627	0	0.5148	0
724	Methylobacillus	GCF_000013705.1	0.6454	0	0.6646	0	0.6334	0
725	Methylobacterium	GCF_000022085.1	0.6121	0	0.5552	0	0.4767	1e-04
726	Methylocaldum	GCF_003584645.1	0.637	0	0.5937	0	0.5899	0
727	Methyloceanibacter	GCF_000828475.1	0.6707	0	0.6496	0	0.5713	0
728	Methylocella	GCF_000021745.1	0.71	0	0.6447	0	0.4641	2e-04
729	Methylococcus	GCF_012769535.1	0.6632	0	0.6485	0	0.6329	0
730	Methylocystis	GCF_004802635.2	0.6332	0	0.5906	0	0.5704	0
731	Methylogaea	GCF_019669985.1	0.6512	0	0.6195	0	0.626	0
732	Methylomagnum	GCF_019670005.1	0.6231	0	0.6102	0	0.6108	0
733	Methylomicrobium	GCF_000214275.2	0.685	0	0.6541	0	0.5834	0
734	Methylomonas	GCF_000785705.2	0.5837	0	0.6118	0	0.5691	0
735	Methylomusa	GCF_003966895.1	0.6121	0	0.5845	0	0.4636	2e-04
736	Methylophilus	GCF_006363915.1	0.5909	0	0.6396	0	0.5362	0
737	Methylorubrum	GCF_000083545.1	0.6755	0	0.6315	0	0.5117	0
738	Methylotenera	GCF_000093025.1	0.4904	1e-04	0.5836	0	0.4963	1e-04
739	Methylotuvimicrobium	GCF_005931095.1	0.5636	0	0.5913	0	0.4983	1e-04
740	Methylovirgula	GCF_004135935.1	0.673	0	0.6093	0	0.4672	2e-04
741	Methylovorus	GCF_000023745.1	0.6975	0	0.7049	0	0.6389	0
742	Methylovulum	GCF_002209385.1	0.6544	0	0.666	0	0.5255	0
743	Micavibrio	GCF_000226315.1	0.5895	0	0.5865	0	0.4366	5e-04
744	Microbacterium	GCF_021172025.1	0.5655	0	0.5434	0	0.5128	0
745	Microbulbifer	GCF_020991125.1	0.6968	0	0.6806	0	0.612	0
746	Microcella	GCF_012530535.1	0.5975	0	0.6157	0	0.4492	4e-04
747	Micrococcus	GCF_019890915.1	0.4146	0.0011	0.3931	0.0021	0.4044	0.0015
748	Microlunatus	GCF_900105385.1	0.614	0	0.556	0	0.4458	4e-04
749	Micromonospora	GCF_900091495.1	0.5867	0	0.5572	0	0.4817	1e-04
750	Micropruina	GCF_900289045.1	0.5391	0	0.5028	0	0.4611	2e-04
751	Microterricola	GCF_900104895.1	0.6125	0	0.5858	0	0.5713	0
752	Microvenator	GCF_007993755.1	0.6645	0	0.6906	0	0.6141	0
753	Microvirga	GCF_002741015.1	0.6311	0	0.5731	0	0.5667	0
754	Microvirgula	GCF_003051865.1	0.6182	0	0.5815	0	0.4746	1e-04
755	Mixta	GCF_009914055.1	0.7375	0	0.6404	0	0.5314	0
756	Mobiluncus	GCF_000196535.1	0.6989	0	0.6888	0	0.5135	0
757	Moellerella	GCF_022592395.1	0.5231	0	0.5616	0	0.2868	0.0276
758	Mogibacterium	GCF_002243385.1	0.4509	3e-04	0.4824	1e-04	0.4894	1e-04
759	Monoglobus	GCF_002874775.1	0.5753	0	0.5441	0	0.5098	0
760	Moorella	GCF_009735625.1	0.5869	0	0.5043	0	0.4125	0.0012
761	Moraxella	GCF_025985205.1	0.3359	0.0093	0.431	7e-04	0.384	0.0027
762	Morganella	GCF_902387845.1	0.7233	0	0.6322	0	0.4676	2e-04
763	Moritella	GCF_008931805.1	0.5838	0	0.6534	0	0.4407	5e-04
764	Morococcus	GCF_022749515.1	0.6591	0	0.6215	0	0.5408	0
765	Mucilaginibacter	GCF_000166195.2	0.6605	0	0.6747	0	0.6362	0
766	Mucisphaera	GCF_007748075.1	0.6319	0	0.5993	0	0.5643	0
767	Mucispirillum	GCF_000487995.2	0.3037	0.0193	0.2033	0.1225	0.1592	0.2284
768	Murdochiella	GCF_900119705.1	0.7338	0	0.7139	0	0.5695	0
769	Muribaculum	GCF_004803695.1	0.6492	0	0.6242	0	0.6912	0
770	Muricauda	GCF_011068285.1	0.6184	0	0.6621	0	0.6914	0
771	Muriicola	GCF_004139715.1	0.5674	0	0.6514	0	0.624	0
772	Musicola	GCF_000023545.1	0.726	0	0.6619	0	0.5263	0
773	Mycetohabitans	GCF_000198775.1	0.5677	0	0.5571	0	0.4998	1e-04
774	Mycoavidus	GCF_003966915.1	0.4551	3e-04	0.394	0.002	0.3127	0.0159
775	Mycobacterium	GCF_002157835.1	0.6501	0	0.6161	0	0.5524	0
776	Mycobacteroides	GCF_001605725.1	0.6051	0	0.5462	0	0.5166	0
777	Mycolicibacillus	GCF_010731835.1	0.6907	0	0.6165	0	0.4839	1e-04
778	Mycolicibacter	GCF_019645815.1	0.6972	0	0.6627	0	0.5717	0
779	Mycolicibacterium	GCF_010727475.1	0.6453	0	0.6042	0	0.5364	0
780	Mycoplasma	GCF_000200735.1	-0.3079	0.0177	-0.2246	0.0872	-0.1285	0.3319
781	Mycoplasmoides	GCF_024498275.1	0.078	0.5568	0.1848	0.1612	0.0564	0.6714
782	Mycoplasmopsis	GCF_900660645.1	0.2496	0.0566	0.2001	0.1286	0.107	0.4199
783	Myroides	GCF_000833025.1	0.2986	0.0216	0.4201	9e-04	0.322	0.0129
784	Myxococcus	GCF_000331735.1	0.6023	0	0.5639	0	0.594	0
785	Nakamurella	GCF_000024365.1	0.6086	0	0.5701	0	0.4753	1e-04
786	Natranaerobius	GCF_000020005.1	0.1589	0.2295	0.163	0.2174	0.1105	0.4045
787	Nautilia	GCF_000021725.1	0.2778	0.0331	0.2228	0.0899	0.2005	0.1279
788	Ndongobacter	GCF_900120375.1	0.7609	0	0.7632	0	0.558	0
789	Neisseria	GCF_014297595.1	0.5998	0	0.5556	0	0.5623	0
790	Neoasaia	GCF_002005465.1	0.6015	0	0.5707	0	0.487	1e-04
791	Neoehrlichia	GCF_024299005.1	-0.2231	0.0895	-0.1921	0.1451	-0.2657	0.042
792	Neokomagataea	GCF_006542335.1	0.1966	0.1356	0.1741	0.1872	0.0814	0.5401
793	Neomicrococcus	GCF_001887245.1	0.5955	0	0.5867	0	0.5172	0
794	Neorhizobium	GCF_000731315.1	0.6987	0	0.6882	0	0.5626	0
795	Neorickettsia	GCF_000632985.1	0.3096	0.017	0.3668	0.0043	0.3731	0.0036
796	Neptunomonas	GCF_013394205.1	0.5795	0	0.6122	0	0.5529	0
797	Nesterenkonia	GCF_019575955.1	0.2209	0.0927	0.182	0.1678	0.2364	0.0715
798	Niabella	GCF_001654455.1	0.7022	0	0.6459	0	0.5881	0
799	Niallia	GCF_013267435.1	0.5052	0	0.4932	1e-04	0.2267	0.0843
800	Niastella	GCF_000246855.1	0.6878	0	0.5941	0	0.5189	0
801	Nibribacter	GCF_009913235.1	0.6594	0	0.6652	0	0.6041	0
802	Nibricoccus	GCF_002310495.1	0.5741	0	0.5116	0	0.5113	0
803	Nisaea	GCF_024662015.1	0.6767	0	0.6277	0	0.5728	0
804	Nitratifractor	GCF_000186245.1	0.6304	0	0.5913	0	0.5207	0
805	Nitratireductor	GCF_019891395.1	0.6704	0	0.6776	0	0.6004	0
806	Nitrincola	GCF_008727795.1	0.7099	0	0.7032	0	0.6105	0
807	Nitrobacter	GCF_000013885.1	0.6683	0	0.6392	0	0.5455	0
808	Nitrosococcus	GCF_000024725.1	0.6578	0	0.6543	0	0.6356	0
809	Nitrosomonas	GCF_001007935.1	0.6031	0	0.5899	0	0.528	0
810	Nitrosophilus	GCF_014466985.1	0.197	0.1347	0.0949	0.4745	0.1407	0.2878
811	Nitrosospira	GCF_000355765.4	0.6285	0	0.6466	0	0.633	0
812	Nitrospira	GCF_001273775.1	0.6623	0	0.6262	0	0.5027	0
813	Nitrospirillum	GCF_000730165.1	0.6114	0	0.5494	0	0.5303	0
814	Niveispirillum	GCF_002868735.1	0.526	0	0.5076	0	0.3738	0.0035
815	Nocardia	GCF_019222765.1	0.6102	0	0.5399	0	0.4696	2e-04
816	Nocardioides	GCF_006494775.1	0.5323	0	0.4344	6e-04	0.3719	0.0037
817	Nocardiopsis	GCF_024134545.1	0.5847	0	0.5457	0	0.491	1e-04
818	Nonlabens	GCF_002117125.1	0.5632	0	0.6473	0	0.4729	2e-04
819	Nonomuraea	GCF_020215645.1	0.5643	0	0.5314	0	0.5501	0
820	Nosocomiicoccus	GCF_019357495.1	0.2327	0.0762	0.1616	0.2214	-0.0385	0.7725
821	Nostoc	GCF_002813575.1	0.3396	0.0085	0.3772	0.0032	0.2915	0.0251
822	Novacetimonas	GCF_014843995.1	0.635	0	0.5931	0	0.4322	6e-04
823	Novibacillus	GCF_002005165.1	0.5589	0	0.4987	1e-04	0.3123	0.016
824	Novisyntrophococcus	GCF_018866245.1	0.6563	0	0.6618	0	0.6188	0
825	Novosphingobium	GCF_001742225.1	0.6212	0	0.5761	0	0.4732	2e-04
826	Occallatibacter	GCF_025264625.1	0.6557	0	0.6108	0	0.5789	0
827	Occultella	GCF_009708215.1	0.6113	0	0.5684	0	0.4931	1e-04
828	Oceanicoccus	GCF_002117105.1	0.6065	0	0.6415	0	0.4484	4e-04
829	Oceanidesulfovibrio	GCF_013085545.1	0.6324	0	0.5795	0	0.63	0
830	Oceanisphaera	GCF_002157895.1	0.6083	0	0.616	0	0.5461	0
831	Oceanithermus	GCF_000183745.1	0.6942	0	0.6503	0	0.5687	0
832	Oceanobacillus	GCF_003352005.1	0.5733	0	0.5755	0	0.4123	0.0012
833	Octadecabacter	GCF_000155735.2	0.6281	0	0.6212	0	0.4586	3e-04
834	Odoribacter	GCF_020736405.1	0.7132	0	0.7366	0	0.5937	0
835	Oenococcus	GCF_020510245.1	0.6725	0	0.6596	0	0.4512	3e-04
836	Oleidesulfovibrio	GCF_000012665.1	0.6564	0	0.6002	0	0.5499	0
837	Oleiphilus	GCF_002162375.1	0.7295	0	0.7148	0	0.5265	0
838	Oligella	GCF_016028735.1	0.6112	0	0.6554	0	0.6025	0
839	Olsenella	GCF_900119915.1	0.6459	0	0.6033	0	0.5474	0
840	Opitutus	GCF_000019965.1	0.5203	0	0.4871	1e-04	0.4639	2e-04
841	Orientia	GCF_000010205.1	0.0646	0.6268	0.0596	0.6539	-0.1069	0.4205
842	Ornithinimicrobium	GCF_007197575.1	0.5926	0	0.5319	0	0.4383	5e-04
843	Ornithobacterium	GCF_000756505.1	0.5206	0	0.5831	0	0.5003	1e-04
844	Orrella	GCF_900089455.2	0.618	0	0.5731	0	0.5319	0
845	Oryzomicrobium	GCF_008274805.1	0.5373	0	0.4987	1e-04	0.5776	0
846	Oscillatoria	GCF_000317475.1	0.5421	0	0.5506	0	0.3261	0.0117
847	Otariodibacter	GCF_009684715.1	0.2123	0.1064	0.2749	0.0351	0.2337	0.0749
848	Owenweeksia	GCF_000236705.1	0.3775	0.0032	0.4731	2e-04	0.3331	0.0099
849	Oxalobacter	GCF_027118995.1	0.6634	0	0.6576	0	0.6139	0
850	Oxynema	GCF_012295525.1	0.6218	0	0.5586	0	0.3433	0.0078
851	Pacificitalea	GCF_002504165.1	0.6482	0	0.641	0	0.4619	2e-04
852	Paenacidovorax	GCF_014489595.1	0.5849	0	0.5517	0	0.5589	0
853	Paenalkalicoccus	GCF_006965545.2	0.5499	0	0.6112	0	0.4731	2e-04
854	Paenarthrobacter	GCF_017357445.1	0.6222	0	0.6034	0	0.5555	0
855	Paenibacillus	GCF_018604145.1	0.6922	0	0.6748	0	0.5518	0
856	Paeniclostridium	GCF_002865995.1	-0.1595	0.2276	-0.1303	0.3253	-0.1807	0.1707
857	Paenisporosarcina	GCF_004367585.1	0.4701	2e-04	0.4672	2e-04	0.1896	0.1504
858	Pajaroellobacter	GCF_001931505.1	0.4695	2e-04	0.3844	0.0027	0.3906	0.0022
859	Paludibacter	GCF_000183135.1	0.6465	0	0.6937	0	0.5954	0
860	Paludibacterium	GCF_018802645.1	0.6789	0	0.6393	0	0.5927	0
861	Paludibaculum	GCF_015277775.1	0.6661	0	0.6267	0	0.5626	0
862	Paludisphaera	GCF_001956985.1	0.621	0	0.5765	0	0.5191	0
863	Panacibacter	GCF_007971225.1	0.3975	0.0018	0.354	0.0059	0.3008	0.0206
864	Pandoraea	GCF_000972785.3	0.5989	0	0.5886	0	0.5191	0
865	Pantoea	GCF_011044475.1	0.7306	0	0.6741	0	0.5681	0
866	Parabacteroides	GCF_020091425.1	0.7582	0	0.7541	0	0.5799	0
867	Paraburkholderia	GCF_002902965.1	0.625	0	0.5945	0	0.4875	1e-04
868	Parachlamydia	GCF_000253035.1	0.5871	0	0.5785	0	0.5362	0
869	Paracholeplasma	GCF_000967915.1	0.4542	3e-04	0.5543	0	0.4988	1e-04
870	Paracidovorax	GCF_000176855.2	0.536	0	0.4914	1e-04	0.5536	0
871	Paraclostridium	GCF_019916025.1	-0.0946	0.4762	-0.0695	0.6012	-0.1973	0.1341
872	Paracoccus	GCF_000203895.1	0.6193	0	0.6255	0	0.5576	0
873	Paradevosia	GCF_016801025.1	0.703	0	0.6685	0	0.5582	0
874	Parafannyhessea	GCF_900105025.1	0.6073	0	0.572	0	0.6137	0
875	Paraflavitalea	GCF_003555545.1	0.6441	0	0.6125	0	0.5785	0
876	Parageobacillus	GCF_001700985.1	0.6876	0	0.6143	0	0.3929	0.0021
877	Paraliobacillus	GCF_003268595.1	0.3794	0.003	0.4547	3e-04	0.0699	0.5989
878	Paraoerskovia	GCF_900105445.1	0.5615	0	0.542	0	0.4726	2e-04
879	Paraphotobacterium	GCF_002216855.1	0.0606	0.6485	0.1525	0.2488	0.1384	0.2959
880	Paraprevotella	GCF_900683745.1	0.7041	0	0.7141	0	0.6251	0
881	Pararhodospirillum	GCF_000284415.1	0.6209	0	0.6254	0	0.5128	0
882	Parascardovia	GCF_001042675.1	0.5829	0	0.5777	0	0.5943	0
883	Parasedimentitalea	GCF_004006175.1	0.638	0	0.6953	0	0.4801	1e-04
884	Parashewanella	GCF_004358345.1	0.1808	0.1706	0.2877	0.0271	0.1291	0.3297
885	Parasphaerochaeta	GCF_000208385.1	0.6234	0	0.6569	0	0.6372	0
886	Parasphingopyxis	GCF_013378075.1	0.6594	0	0.6182	0	0.4616	2e-04
887	Parasynechococcus	GCF_000195975.1	0.191	0.1473	0.0809	0.5423	0.2613	0.0456
888	Paraurantiacibacter	GCF_001687545.1	0.6478	0	0.6103	0	0.5168	0
889	Paremcibacter	GCF_006385135.1	0.7515	0	0.7564	0	0.5695	0
890	Paroceanicella	GCF_005887635.2	0.6811	0	0.6463	0	0.6209	0
891	Parolsenella	GCF_900143685.1	0.6568	0	0.609	0	0.5401	0
892	Parvibaculum	GCF_000017565.1	0.6939	0	0.6512	0	0.5258	0
893	Parvimonas	GCF_003454775.1	0.0988	0.4568	0.1006	0.4483	0.1132	0.3932
894	Parvularcula	GCF_000152825.2	0.6275	0	0.5926	0	0.5107	0
895	Pasteurella	GCF_002073255.2	0.5079	0	0.5009	1e-04	0.3977	0.0018
896	Paucilactobacillus	GCF_000829395.1	0.611	0	0.7025	0	0.5047	0
897	Pauljensenia	GCF_001746855.1	0.5092	0	0.4554	3e-04	0.4694	2e-04
898	Pectinatus	GCF_014076555.1	0.7051	0	0.6633	0	0.4608	2e-04
899	Pectobacterium	GCF_003992745.1	0.7202	0	0.6884	0	0.5228	0
900	Pediococcus	GCF_002982135.1	0.5818	0	0.6948	0	0.4906	1e-04
901	Pedobacter	GCF_014395225.1	0.5629	0	0.5953	0	0.4187	0.001
902	Pedococcus	GCF_900104525.1	0.5752	0	0.5723	0	0.5154	0
903	Pelagerythrobacter	GCF_001028625.1	0.7084	0	0.6818	0	0.4665	2e-04
904	Pelagibacterium	GCF_013004005.1	0.6862	0	0.6542	0	0.5836	0
905	Pelagovum	GCF_016134045.1	0.6796	0	0.6843	0	0.5283	0
906	Pelistega	GCF_009833965.1	0.2462	0.0601	0.2944	0.0236	0.2778	0.0331
907	Pelobacter	GCF_000015045.1	0.6309	0	0.6242	0	0.6343	0
908	Pelodictyon	GCF_000020645.1	0.6963	0	0.7086	0	0.5496	0
909	Pelolinea	GCF_003966975.1	0.7303	0	0.674	0	0.5785	0
910	Peptacetobacter	GCF_008151785.1	0.051	0.7013	0.0368	0.782	-0.0326	0.8062
911	Peptoclostridium	GCF_000597865.1	0.4518	3e-04	0.4517	3e-04	0.5782	0
912	Peribacillus	GCF_002243645.1	0.5943	0	0.5818	0	0.4998	1e-04
913	Periweissella	GCF_004358325.1	0.6015	0	0.6593	0	0.4979	1e-04
914	Permianibacter	GCF_009756665.1	0.6255	0	0.6081	0	0.3932	0.0021
915	Persephonella	GCF_000021565.1	0.0981	0.4596	0.033	0.804	0.1657	0.2099
916	Persicimonas	GCF_006517175.1	0.678	0	0.6673	0	0.5997	0
917	Peterkaempfera	GCF_003258605.2	0.582	0	0.5221	0	0.4989	1e-04
918	Peteryoungia	GCF_005860795.2	0.682	0	0.7037	0	0.5348	0
919	Petrimonas	GCF_900095795.1	0.6302	0	0.6299	0	0.7061	0
920	Petrocella	GCF_900538275.1	0.5748	0	0.6378	0	0.5688	0
921	Petrotoga	GCF_000018605.1	-0.0063	0.9624	0.0011	0.9931	0.0116	0.9306
922	Phaeobacter	GCF_000511385.1	0.6737	0	0.7127	0	0.5435	0
923	Phascolarctobacterium	GCF_003945365.1	0.643	0	0.6335	0	0.4742	1e-04
924	Phenylobacterium	GCF_000017265.1	0.6179	0	0.6026	0	0.573	0
925	Phnomibacter	GCF_009740285.1	0.6229	0	0.5886	0	0.4348	6e-04
926	Phocaeicola	GCF_902387545.1	0.6269	0	0.6729	0	0.5868	0
927	Phoenicibacter	GCF_900169485.1	0.5858	0	0.6558	0	0.4034	0.0015
928	Photobacterium	GCF_000940995.1	0.7056	0	0.7097	0	0.5968	0
929	Photorhabdus	GCF_019090985.1	0.5796	0	0.6013	0	0.3672	0.0042
930	Phototrophicus	GCF_015500095.1	0.686	0	0.6594	0	0.4943	1e-04
931	Phreatobacter	GCF_005144885.1	0.6317	0	0.5723	0	0.52	0
932	Phycisphaera	GCF_000284115.1	0.4998	1e-04	0.4496	4e-04	0.4195	9e-04
933	Phyllobacterium	GCF_002764115.1	0.6482	0	0.6371	0	0.5679	0
934	Phytobacter	GCF_012923785.1	0.7512	0	0.6834	0	0.5161	0
935	Phytohabitans	GCF_011764565.1	0.5711	0	0.5078	0	0.4513	3e-04
936	Pigmentiphaga	GCF_008119665.1	0.5698	0	0.5625	0	0.4688	2e-04
937	Pimelobacter	GCF_000785495.1	0.4581	3e-04	0.4234	8e-04	0.4262	8e-04
938	Pirellula	GCF_000025185.1	0.6262	0	0.5818	0	0.4698	2e-04
939	Pirellulimonas	GCF_007750855.1	0.5769	0	0.5531	0	0.5404	0
940	Piscirickettsia	GCF_009708955.1	0.2075	0.1147	0.2485	0.0577	0.1117	0.3998
941	Pistricoccus	GCF_007954585.1	0.6368	0	0.5941	0	0.6051	0
942	Planctopirus	GCF_000092105.1	0.5937	0	0.5407	0	0.4413	5e-04
943	Planktothrix	GCF_904830955.1	0.2088	0.1125	0.2023	0.1243	0.1263	0.3406
944	Planococcus	GCF_001999905.1	0.7727	0	0.7591	0	0.4947	1e-04
945	Plesiomonas	GCF_020991025.1	0.6539	0	0.6383	0	0.4906	1e-04
946	Pluralibacter	GCF_003019925.1	0.6836	0	0.6202	0	0.5723	0
947	Polaribacter	GCF_002814075.1	0.2238	0.0884	0.3261	0.0117	0.0821	0.5367
948	Polaromonas	GCF_000015505.1	0.5768	0	0.5598	0	0.5167	0
949	Polyangium	GCF_005144635.2	0.5863	0	0.5159	0	0.4902	1e-04
950	Polycladomyces	GCF_018326425.1	0.644	0	0.6007	0	0.4783	1e-04
951	Polymorphospora	GCF_018324255.1	0.5692	0	0.5242	0	0.4529	3e-04
952	Polymorphum	GCF_000192745.1	0.6807	0	0.6577	0	0.5419	0
953	Polynucleobacter	GCF_001659725.1	0.2716	0.0375	0.4323	6e-04	0.3069	0.018
954	Polystyrenella	GCF_007750395.1	0.6584	0	0.6289	0	0.4139	0.0011
955	Pontibacter	GCF_000973725.1	0.599	0	0.6385	0	0.5655	0
956	Ponticoccus	GCF_016806125.1	0.6965	0	0.6969	0	0.5368	0
957	Pontimonas	GCF_002950575.1	0.4477	4e-04	0.4458	4e-04	0.2643	0.0431
958	Poriferisphaera	GCF_007747445.1	0.6857	0	0.7183	0	0.5664	0
959	Porphyromonas	GCF_022845615.1	0.6459	0	0.7025	0	0.6209	0
960	Poseidonibacter	GCF_013283835.1	-0.1115	0.4003	0.0061	0.9637	-0.125	0.3456
961	Pragia	GCF_900638655.1	0.712	0	0.7021	0	0.4814	1e-04
962	Prauserella	GCF_002240355.1	0.5615	0	0.5181	0	0.4527	3e-04
963	Prescottella	GCF_003013675.1	0.6464	0	0.6015	0	0.4487	4e-04
964	Prevotella	GCF_002849795.1	0.5871	0	0.6803	0	0.5604	0
965	Priestia	GCF_002688605.1	0.5705	0	0.5544	0	0.3175	0.0143
966	Prochlorococcus	GCF_000015665.1	-0.2158	0.1007	-0.181	0.17	-0.2186	0.0963
967	Profundibacter	GCF_003544895.1	0.6763	0	0.6774	0	0.5594	0
968	Propionibacterium	GCF_003798325.1	0.5065	0	0.4664	2e-04	0.4595	3e-04
969	Propioniciclava	GCF_011393335.1	0.5383	0	0.497	1e-04	0.4305	7e-04
970	Prosthecochloris	GCF_000020625.1	0.6596	0	0.6525	0	0.5812	0
971	Protaetiibacter	GCF_003627075.1	0.6022	0	0.5359	0	0.4659	2e-04
972	Proteiniphilum	GCF_900095135.1	0.6893	0	0.6769	0	0.6623	0
973	Proteus	GCF_011045835.1	0.2235	0.0888	0.2949	0.0234	-0.1207	0.3625
974	Providencia	GCF_002843235.3	0.5081	0	0.576	0	0.3694	0.004
975	Pseudalgibacter	GCF_001310225.1	0.1369	0.3011	0.2953	0.0232	0.1809	0.1704
976	Pseudarthrobacter	GCF_009911795.1	0.6303	0	0.5854	0	0.5221	0
977	Pseudazoarcus	GCF_002872475.1	0.6383	0	0.6135	0	0.5381	0
978	Pseudoalteromonas	GCF_000238295.3	0.6959	0	0.711	0	0.5416	0
979	Pseudobdellovibrio	GCF_000348725.1	0.6006	0	0.6075	0	0.3331	0.0099
980	Pseudoclostridium	GCF_002896855.1	0.5982	0	0.5522	0	0.6481	0
981	Pseudocnuella	GCF_004347775.1	0.6538	0	0.6163	0	0.4438	4e-04
982	Pseudodesulfovibrio	GCF_900217235.1	0.7163	0	0.7486	0	0.6611	0
983	Pseudoduganella	GCF_004209755.1	0.6421	0	0.599	0	0.5071	0
984	Pseudohongiella	GCF_001444425.1	0.6912	0	0.7295	0	0.5672	0
985	Pseudolabrys	GCF_003367395.1	0.6948	0	0.6324	0	0.5326	0
986	Pseudoleptotrichia	GCF_007990505.1	0.477	1e-04	0.48	1e-04	0.3548	0.0058
987	Pseudolysobacter	GCF_004168365.1	0.6557	0	0.6285	0	0.5178	0
988	Pseudonocardia	GCF_003945385.1	0.6054	0	0.5593	0	0.4294	7e-04
989	Pseudooceanicola	GCF_017795125.1	0.6965	0	0.6806	0	0.5421	0
990	Pseudopedobacter	GCF_000190735.1	0.5555	0	0.581	0	0.468	2e-04
991	Pseudoprevotella	GCF_003265305.2	0.6599	0	0.6586	0	0.6251	0
992	Pseudopuniceibacterium	GCF_014899185.1	0.7257	0	0.7405	0	0.5486	0
993	Pseudorhizobium	GCF_902502825.2	0.6158	0	0.6169	0	0.5319	0
994	Pseudorhodobacter	GCF_005234135.1	0.6482	0	0.6903	0	0.5635	0
995	Pseudorhodoplanes	GCF_002119765.1	0.6446	0	0.6206	0	0.495	1e-04
996	Pseudosulfitobacter	GCF_013347125.1	0.691	0	0.7129	0	0.546	0
997	Pseudothauera	GCF_003345255.1	0.5798	0	0.5604	0	0.5119	0
998	Pseudothermotoga	GCF_000504085.1	0.0717	0.5894	-0.02	0.8807	-0.2141	0.1034
999	Pseudovibrio	GCF_018282095.1	0.7604	0	0.7314	0	0.5765	0
1000	Pseudoxanthomonas	GCF_014397415.1	0.5326	0	0.4994	1e-04	0.4922	1e-04
1001	Psychrobacillus	GCF_008973485.1	0.3795	0.003	0.3956	0.0019	0.2714	0.0376
1002	Psychrobacter	GCF_904848165.1	0.5428	0	0.5733	0	0.4175	0.001
1003	Psychroflexus	GCF_000153485.2	0.5357	0	0.6464	0	0.4596	3e-04
1004	Psychromicrobium	GCF_000950575.1	0.566	0	0.553	0	0.5276	0
1005	Psychromonas	GCF_000015285.1	0.6291	0	0.6624	0	0.5039	0
1006	Pukyongia	GCF_002966125.1	0.5516	0	0.6184	0	0.6538	0
1007	Pukyongiella	GCF_003008555.2	0.6898	0	0.6507	0	0.528	0
1008	Pulveribacter	GCF_003013695.1	0.5972	0	0.5661	0	0.507	0
1009	Pusillibacter	GCF_018408705.1	0.6141	0	0.6139	0	0.6547	0
1010	Pusillimonas	GCF_004022565.1	0.6285	0	0.6206	0	0.6208	0
1011	Pyramidobacter	GCF_022846135.1	0.6169	0	0.5827	0	0.5174	0
1012	Qingshengfaniella	GCF_007855645.1	0.6101	0	0.6357	0	0.5141	0
1013	Qipengyuania	GCF_008932225.1	0.6119	0	0.5859	0	0.4292	7e-04
1014	Quatrionicoccus	GCF_020510525.1	0.6535	0	0.6538	0	0.5164	0
1015	Rahnella	GCF_021276285.1	0.7803	0	0.6967	0	0.5036	0
1016	Raineyella	GCF_009646095.1	0.609	0	0.5611	0	0.4431	4e-04
1017	Ralstonia	GCF_001663855.1	0.5605	0	0.5563	0	0.5259	0
1018	Ramlibacter	GCF_000215705.1	0.5787	0	0.5522	0	0.5564	0
1019	Raoultella	GCF_006711645.1	0.7436	0	0.6777	0	0.5741	0
1020	Raoultibacter	GCF_022845715.1	0.6884	0	0.6501	0	0.5906	0
1021	Rathayibacter	GCF_009834205.1	0.5413	0	0.5364	0	0.4819	1e-04
1022	Reinekea	GCF_002795845.1	0.6723	0	0.6798	0	0.6118	0
1023	Renibacterium	GCF_000018885.1	0.4969	1e-04	0.5151	0	0.2096	0.1112
1024	Rheinheimera	GCF_003990335.1	0.6615	0	0.6972	0	0.4431	4e-04
1025	Rhizobacter	GCF_002762215.1	0.5931	0	0.5575	0	0.4963	1e-04
1026	Rhizobium	GCF_003627755.1	0.6642	0	0.6598	0	0.5303	0
1027	Rhizorhabdus	GCF_017607425.1	0.5995	0	0.5504	0	0.4734	2e-04
1028	Rhodanobacter	GCF_021545825.1	0.6049	0	0.5592	0	0.5651	0
1029	Rhodobacter	GCF_000021865.1	0.6156	0	0.604	0	0.4866	1e-04
1030	Rhodocaloribacter	GCF_011682235.2	0.654	0	0.589	0	0.523	0
1031	Rhodococcus	GCF_017068375.1	0.6179	0	0.5833	0	0.4951	1e-04
1032	Rhodocytophaga	GCF_010119975.1	0.5017	1e-04	0.4825	1e-04	0.3939	0.002
1033	Rhodoferax	GCF_001955695.1	0.6194	0	0.6004	0	0.5528	0
1034	Rhodoluna	GCF_000699505.1	0.3297	0.0108	0.4336	6e-04	0.4252	8e-04
1035	Rhodomicrobium	GCF_000166055.1	0.6889	0	0.6582	0	0.5704	0
1036	Rhodopirellula	GCF_000196115.1	0.4875	1e-04	0.5063	0	0.4293	7e-04
1037	Rhodopseudomonas	GCF_021184025.1	0.6353	0	0.5944	0	0.5232	0
1038	Rhodospirillum	GCF_000016185.1	0.6652	0	0.6092	0	0.5321	0
1039	Rhodothermus	GCF_000024845.1	0.6896	0	0.6612	0	0.6097	0
1040	Rhodovastum	GCF_937425535.1	0.6321	0	0.5393	0	0.479	1e-04
1041	Rhodovulum	GCF_001633145.1	0.6272	0	0.6077	0	0.5076	0
1042	Richelia	GCF_019056575.1	0.0631	0.6348	0.0982	0.4595	0.0781	0.5568
1043	Rickettsiales	GCF_003932735.1	0.3155	0.0149	0.35	0.0066	0.4087	0.0013
1044	Riemerella	GCF_019552185.1	0.3853	0.0026	0.4947	1e-04	0.5732	0
1045	Rippkaea	GCF_000021805.1	0.2214	0.0919	0.2395	0.0677	0.143	0.28
1046	Robiginitalea	GCF_000024125.1	0.7074	0	0.6945	0	0.6122	0
1047	Rodentibacter	GCF_010587025.1	0.5085	0	0.4963	1e-04	0.4312	7e-04
1048	Romboutsia	GCF_900015215.1	-0.2966	0.0226	-0.2427	0.064	-0.3318	0.0103
1049	Roseateles	GCF_001483865.1	0.5914	0	0.5462	0	0.5268	0
1050	Roseburia	GCF_900537995.1	0.7231	0	0.7044	0	0.5499	0
1051	Roseibacterium	GCF_000590925.1	0.6762	0	0.6675	0	0.492	1e-04
1052	Roseibium	GCF_000158095.2	0.6449	0	0.6624	0	0.5281	0
1053	Roseicitreum	GCF_014681765.1	0.6824	0	0.6977	0	0.563	0
1054	Roseiflexus	GCF_000017805.1	0.6405	0	0.6073	0	0.4594	3e-04
1055	Roseimaritima	GCF_008065135.1	0.6153	0	0.5755	0	0.448	4e-04
1056	Roseitalea	GCF_004331955.1	0.6851	0	0.6589	0	0.5307	0
1057	Roseobacter	GCF_000154785.2	0.6868	0	0.7119	0	0.5702	0
1058	Roseomonas	GCF_001941945.1	0.6539	0	0.5935	0	0.4969	1e-04
1059	Roseovarius	GCF_008728195.1	0.7084	0	0.7015	0	0.6013	0
1060	Rosistilla	GCF_007741475.1	0.6241	0	0.6173	0	0.4483	4e-04
1061	Rothia	GCF_900637985.1	0.5819	0	0.5667	0	0.5201	0
1062	Rouxiella	GCF_011067265.1	0.7296	0	0.6879	0	0.6213	0
1063	Ruania	GCF_008000995.1	0.6976	0	0.6372	0	0.4881	1e-04
1064	Rubinisphaera	GCF_000165715.2	0.7437	0	0.6835	0	0.4893	1e-04
1065	Rubripirellula	GCF_007741535.1	0.5477	0	0.5179	0	0.3906	0.0022
1066	Rubrobacter	GCF_011492945.1	0.5515	0	0.5056	0	0.4787	1e-04
1067	Ruegeria	GCF_000011965.2	0.6852	0	0.6622	0	0.5398	0
1068	Rufibacter	GCF_001310085.1	0.599	0	0.6006	0	0.574	0
1069	Rugosibacter	GCF_000934545.1	0.6892	0	0.6617	0	0.5195	0
1070	Ruminiclostridium	GCF_029318685.1	0.4856	1e-04	0.4562	3e-04	0.4929	1e-04
1071	Ruminococcus	GCF_000179635.2	0.5135	0	0.529	0	0.5754	0
1072	Runella	GCF_003325355.1	0.5664	0	0.5986	0	0.5175	0
1073	Saccharibacillus	GCF_006542275.1	0.7786	0	0.7279	0	0.4774	1e-04
1074	Saccharobesus	GCF_003063625.1	0.3977	0.0018	0.5044	0	0.3137	0.0155
1075	Saccharomonospora	GCF_000244955.1	0.5426	0	0.4951	1e-04	0.5332	0
1076	Saccharophagus	GCF_000013665.1	0.5311	0	0.5265	0	0.5049	0
1077	Saccharopolyspora	GCF_014697215.1	0.5389	0	0.4754	1e-04	0.4232	8e-04
1078	Saccharospirillum	GCF_003367315.1	0.6417	0	0.5642	0	0.2979	0.0219
1079	Saccharothrix	GCF_009498035.1	0.5172	0	0.4642	2e-04	0.4664	2e-04
1080	Salaquimonas	GCF_001953055.1	0.6836	0	0.6676	0	0.5449	0
1081	Salegentibacter	GCF_900142975.1	0.4315	6e-04	0.4873	1e-04	0.2749	0.0351
1082	Salidesulfovibrio	GCF_008001235.1	0.6475	0	0.6287	0	0.6799	0
1083	Salimicrobium	GCF_001685435.2	0.6504	0	0.5807	0	0.5625	0
1084	Salinicoccus	GCF_001005905.1	0.6897	0	0.6237	0	0.5807	0
1085	Salinicola	GCF_003006155.1	0.6091	0	0.58	0	0.5868	0
1086	Salinimonas	GCF_003429285.1	0.6795	0	0.6825	0	0.5366	0
1087	Saliniradius	GCF_003143555.1	0.7198	0	0.7224	0	0.6795	0
1088	Salinispira	GCF_000507245.1	0.6481	0	0.6294	0	0.6428	0
1089	Salinispora	GCF_000016425.1	0.6151	0	0.5956	0	0.4461	4e-04
1090	Salinivibrio	GCF_027286365.1	0.6808	0	0.7012	0	0.579	0
1091	Salinivirga	GCF_001443605.1	0.6126	0	0.6307	0	0.4839	1e-04
1092	Salipiger	GCF_001975705.1	0.6794	0	0.6641	0	0.5389	0
1093	Salisediminibacterium	GCF_001721685.1	0.6878	0	0.6631	0	0.5079	0
1094	Salmonella	GCF_000006945.2	0.756	0	0.6829	0	0.4898	1e-04
1095	Sandaracinus	GCF_000737325.1	0.6344	0	0.563	0	0.4992	1e-04
1096	Sanguibacter	GCF_000024925.1	0.5415	0	0.5137	0	0.4706	2e-04
1097	Saprospira	GCF_000250635.1	0.5405	0	0.6081	0	0.5182	0
1098	Scandinavium	GCF_003935895.2	0.7495	0	0.6862	0	0.5412	0
1099	Scardovia	GCF_001042695.1	0.4537	3e-04	0.5152	0	0.4339	6e-04
1100	Schaalia	GCF_900106055.1	0.6929	0	0.6504	0	0.5004	1e-04
1101	Schlegelella	GCF_026013905.1	0.6266	0	0.5999	0	0.554	0
1102	Schleiferilactobacillus	GCF_008694105.1	0.6442	0	0.6514	0	0.5303	0
1103	Sebaldella	GCF_000024405.1	0.5069	0	0.4663	2e-04	0.4887	1e-04
1104	Secundilactobacillus	GCF_001702155.1	0.7056	0	0.745	0	0.546	0
1105	Sedimenticola	GCF_001007875.1	0.6554	0	0.6235	0	0.6301	0
1106	Sedimentisphaera	GCF_002117005.1	0.564	0	0.5505	0	0.647	0
1107	Sediminibacillus	GCF_017792025.1	0.6541	0	0.636	0	0.4639	2e-04
1108	Sediminicoccus	GCF_023243115.1	0.588	0	0.5578	0	0.4823	1e-04
1109	Sediminispirochaeta	GCF_000143985.1	0.5995	0	0.6069	0	0.6156	0
1110	Segatella	GCF_020735445.1	0.6708	0	0.708	0	0.6557	0
1111	Segniliparus	GCF_000092825.1	0.5091	0	0.4727	2e-04	0.4546	3e-04
1112	Selenomonas	GCF_000208405.1	0.6587	0	0.6853	0	0.5528	0
1113	Serinicoccus	GCF_001685415.1	0.5	1e-04	0.4116	0.0012	0.3874	0.0024
1114	Serpentinicella	GCF_018141405.1	0.1115	0.4006	0.1426	0.2813	0.1235	0.3512
1115	Serpentinimonas	GCF_000828915.1	0.5687	0	0.5633	0	0.5209	0
1116	Serratia	GCF_001006005.1	0.7564	0	0.718	0	0.6204	0
1117	Shewanella	GCF_007197555.1	0.6079	0	0.6655	0	0.6422	0
1118	Shigella	GCF_022354085.1	0.7768	0	0.7188	0	0.4804	1e-04
1119	Shimwellia	GCF_000262305.1	0.6942	0	0.6151	0	0.5935	0
1120	Shouchella	GCF_007725405.1	0.5705	0	0.58	0	0.2667	0.0412
1121	Siansivirga	GCF_000941055.1	0.5282	0	0.5727	0	0.3649	0.0045
1122	Siccibacter	GCF_025914095.1	0.766	0	0.6897	0	0.5755	0
1123	Sideroxydans	GCF_000025705.1	0.6848	0	0.6668	0	0.6302	0
1124	Silicimonas	GCF_003970735.1	0.6162	0	0.6405	0	0.5351	0
1125	Silvanigrella	GCF_001907975.1	0.18	0.1724	0.1968	0.1351	0.0061	0.9635
1126	Simkania	GCF_000237205.1	0.5267	0	0.5776	0	0.6077	0
1127	Simonsiella	GCF_002951835.1	0.4508	3e-04	0.4706	2e-04	0.3314	0.0103
1128	Simplicispira	GCF_003008595.1	0.5526	0	0.5506	0	0.5556	0
1129	Singulisphaera	GCF_000242455.2	0.6504	0	0.6216	0	0.5502	0
1130	Sinorhizobium	GCF_013488225.1	0.6741	0	0.6603	0	0.5649	0
1131	Skermanella	GCF_016765655.2	0.6404	0	0.5912	0	0.5628	0
1132	Skermania	GCF_019285775.1	0.5813	0	0.5293	0	0.4281	7e-04
1133	Slackia	GCF_900637575.1	0.7041	0	0.6624	0	0.6374	0
1134	Sneathia	GCF_000973085.1	-0.0648	0.6256	0.0252	0.8496	0.0119	0.9286
1135	Snodgrassella	GCF_000600005.1	0.5349	0	0.5257	0	0.3298	0.0107
1136	Sodaliphilus	GCF_009676955.1	0.66	0	0.6412	0	0.6714	0
1137	Sodalis	GCF_000517425.1	0.6968	0	0.6494	0	0.5744	0
1138	Solidesulfovibrio	GCF_000010665.1	0.5765	0	0.5554	0	0.5509	0
1139	Solitalea	GCF_000242635.2	0.3845	0.0026	0.4582	3e-04	0.3202	0.0134
1140	Sorangium	GCF_000067165.1	0.5948	0	0.5337	0	0.5223	0
1141	Spartinivicinus	GCF_011009015.1	0.3162	0.0147	0.3781	0.0032	0.33	0.0107
1142	Sphaerobacter	GCF_000024985.1	0.6691	0	0.6432	0	0.5435	0
1143	Sphaerochaeta	GCF_000236685.1	0.6016	0	0.6042	0	0.6654	0
1144	Sphaerospermopsis	GCF_002368075.1	0.0147	0.9118	0.0655	0.6221	-0.0738	0.5787
1145	Sphaerotilus	GCF_008329925.1	0.5554	0	0.5003	1e-04	0.4818	1e-04
1146	Sphingobacterium	GCF_023277505.1	0.6751	0	0.7307	0	0.5446	0
1147	Sphingobium	GCF_002504085.1	0.6162	0	0.5698	0	0.4821	1e-04
1148	Sphingomicrobium	GCF_024721605.1	0.62	0	0.5922	0	0.4442	4e-04
1149	Sphingomonas	GCF_000512205.2	0.641	0	0.5592	0	0.4879	1e-04
1150	Sphingopyxis	GCF_001314325.1	0.6348	0	0.5999	0	0.4004	0.0017
1151	Sphingorhabdus	GCF_009768975.1	0.6823	0	0.6701	0	0.5005	1e-04
1152	Sphingosinithalassobacter	GCF_011057975.1	0.6568	0	0.6184	0	0.4696	2e-04
1153	Spiribacter	GCF_000485905.1	0.6291	0	0.6344	0	0.5939	0
1154	Spirochaeta	GCF_000242595.2	0.7299	0	0.7164	0	0.6215	0
1155	Spiroplasma	GCF_009866525.1	0.0852	0.521	0.1252	0.3447	-0.161	0.2233
1156	Spirosoma	GCF_010233585.1	0.5623	0	0.5264	0	0.4098	0.0013
1157	Sporolactobacillus	GCF_019930545.1	0.6671	0	0.6355	0	0.4074	0.0014
1158	Sporomusa	GCF_007641255.1	0.7062	0	0.6625	0	0.5104	0
1159	Sporosarcina	GCF_001590685.1	0.5842	0	0.6123	0	0.3416	0.0081
1160	Stackebrandtia	GCF_000024545.1	0.6024	0	0.5378	0	0.4655	2e-04
1161	Stanieria	GCF_000317575.1	0.0706	0.5951	0.1623	0.2194	-0.1476	0.2646
1162	Staphylococcus	GCF_002442935.1	0.3459	0.0073	0.3452	0.0074	0.0847	0.5236
1163	Staphylospora	GCF_003856495.1	0.652	0	0.6317	0	0.5421	0
1164	Stappia	GCF_009789575.1	0.6863	0	0.6498	0	0.5608	0
1165	Starkeya	GCF_000092925.1	0.5941	0	0.543	0	0.5354	0
1166	Stenotrophomonas	GCF_000661955.1	0.6013	0	0.5376	0	0.5111	0
1167	Steroidobacter	GCF_001579945.1	0.611	0	0.5814	0	0.5481	0
1168	Stieleria	GCF_007754155.1	0.5895	0	0.5517	0	0.4282	7e-04
1169	Streptantibioticus	GCF_000237305.1	0.5771	0	0.5324	0	0.5154	0
1170	Streptobacillus	GCF_000024565.1	-0.3596	0.0052	-0.2949	0.0234	-0.2685	0.0398
1171	Streptococcus	GCF_003086355.1	0.6507	0	0.6638	0	0.5094	0
1172	Streptomonospora	GCF_026642255.1	0.5031	0	0.4367	5e-04	0.4836	1e-04
1173	Streptomyces	GCF_025908395.1	0.64	0	0.5831	0	0.5055	0
1174	Streptosporangium	GCF_000024865.1	0.5438	0	0.4774	1e-04	0.4897	1e-04
1175	Subdoligranulum	GCF_025152575.1	0.628	0	0.5914	0	0.6276	0
1176	Succinivibrio	GCF_016747875.1	0.4372	5e-04	0.4552	3e-04	0.5428	0
1177	Suicoccus	GCF_003546865.1	0.6454	0	0.6599	0	0.4689	2e-04
1178	Sulfitobacter	GCF_001886735.1	0.6938	0	0.693	0	0.6036	0
1179	Sulfuricaulis	GCF_002355735.1	0.6985	0	0.6824	0	0.626	0
1180	Sulfuricella	GCF_000297055.2	0.6463	0	0.6703	0	0.6489	0
1181	Sulfuricurvum	GCF_000183725.1	0.6186	0	0.6189	0	0.5435	0
1182	Sulfuriferula	GCF_009938015.1	0.5874	0	0.5795	0	0.595	0
1183	Sulfuriflexus	GCF_003967195.1	0.657	0	0.6675	0	0.6063	0
1184	Sulfurifustis	GCF_002355415.1	0.6941	0	0.6615	0	0.5916	0
1185	Sulfurihydrogenibium	GCF_000021545.1	-0.2631	0.0441	-0.2418	0.0651	-0.0876	0.5096
1186	Sulfurimicrobium	GCF_011764585.1	0.6723	0	0.6634	0	0.6312	0
1187	Sulfurimonas	GCF_000242915.1	0.2291	0.0809	0.3363	0.0092	0.2113	0.1081
1188	Sulfuriroseicoccus	GCF_010681825.2	0.6473	0	0.6634	0	0.5949	0
1189	Sulfuritalea	GCF_000828635.1	0.628	0	0.6235	0	0.6004	0
1190	Sulfuritortus	GCF_003967275.1	0.6186	0	0.5762	0	0.5971	0
1191	Sulfurivermis	GCF_004001245.1	0.6543	0	0.6315	0	0.6601	0
1192	Sulfurospirillum	GCF_000568815.1	0.6396	0	0.6832	0	0.5143	0
1193	Sulfurovum	GCF_000987835.1	0.5976	0	0.6184	0	0.6128	0
1194	Sutcliffiella	GCF_002250055.1	0.3864	0.0025	0.4076	0.0014	0.2279	0.0826
1195	Sutterella	GCF_016724805.1	0.5272	0	0.5082	0	0.4388	5e-04
1196	Swingsia	GCF_006542355.1	0.106	0.4242	0.1234	0.3518	-0.0356	0.7892
1197	Symbiobacterium	GCF_000009905.1	0.5866	0	0.5101	0	0.5398	0
1198	Symmachiella	GCF_007747995.1	0.6751	0	0.6569	0	0.4655	2e-04
1199	Synechococcus	GCF_000012525.1	0.4151	0.0011	0.356	0.0056	0.212	0.1069
1200	Syntrophobacter	GCF_000014965.1	0.6786	0	0.6267	0	0.6306	0
1201	Syntrophobotulus	GCF_000190635.1	0.6356	0	0.6347	0	0.5945	0
1202	Syntrophomonas	GCF_000014725.1	0.6184	0	0.5529	0	0.3804	0.003
1203	Syntrophotalea	GCF_000012885.1	0.7025	0	0.6892	0	0.6343	0
1204	Syntrophothermus	GCF_000092405.1	0.479	1e-04	0.4165	0.001	0.3645	0.0045
1205	Syntrophus	GCF_000013405.1	0.7026	0	0.6796	0	0.6209	0
1206	Tabrizicola	GCF_003940805.1	0.6635	0	0.6614	0	0.5218	0
1207	Tamlana	GCF_002893765.1	0.4159	0.0011	0.5529	0	0.4148	0.0011
1208	Tannerella	GCF_000238215.1	0.7367	0	0.7375	0	0.6214	0
1209	Tardibacter	GCF_001890385.1	0.6824	0	0.6192	0	0.4911	1e-04
1210	Tardiphaga	GCF_014189415.1	0.6599	0	0.6297	0	0.524	0
1211	Tatumella	GCF_002163605.1	0.649	0	0.6206	0	0.4676	2e-04
1212	Tautonia	GCF_007752535.1	0.5609	0	0.5237	0	0.5277	0
1213	Taylorella	GCF_028868935.1	0.201	0.1269	0.2964	0.0226	0.3124	0.016
1214	Telluria	GCF_029028125.1	0.6371	0	0.601	0	0.5099	0
1215	Tellurirhabdus	GCF_026278345.1	0.7264	0	0.682	0	0.4953	1e-04
1216	Telmatocola	GCF_018398935.1	0.6812	0	0.6106	0	0.5445	0
1217	Tenacibaculum	GCF_900198195.1	0.0745	0.575	0.1844	0.1621	-0.1016	0.4437
1218	Tenuifilum	GCF_013265555.1	0.5216	0	0.6072	0	0.5895	0
1219	Tepidanaerobacter	GCF_000213235.1	0.4201	9e-04	0.3648	0.0045	0.2908	0.0255
1220	Tepidiforma	GCF_008838325.1	0.5921	0	0.5496	0	0.4366	5e-04
1221	Tepidimonas	GCF_020162115.1	0.6101	0	0.5773	0	0.4568	3e-04
1222	Tepiditoga	GCF_014701195.1	-0.2925	0.0245	-0.269	0.0394	-0.387	0.0025
1223	Teredinibacter	GCF_014211975.1	0.5761	0	0.5906	0	0.5595	0
1224	Terribacillus	GCF_000725365.1	0.5879	0	0.6359	0	0.4137	0.0011
1225	Terricaulis	GCF_009792355.1	0.6434	0	0.641	0	0.3989	0.0018
1226	Terriglobus	GCF_000265425.1	0.6695	0	0.643	0	0.5424	0
1227	Terrihabitans	GCF_014191545.1	0.7034	0	0.6255	0	0.3986	0.0018
1228	Tessaracoccus	GCF_001997345.1	0.5939	0	0.5835	0	0.5237	0
1229	Tetragenococcus	GCF_003795145.1	0.5558	0	0.6104	0	0.3285	0.0111
1230	Thalassobius	GCF_012295595.1	0.6533	0	0.6594	0	0.4333	6e-04
1231	Thalassoglobus	GCF_007744255.1	0.5934	0	0.5912	0	0.3577	0.0054
1232	Thalassomonas	GCF_000948985.2	0.6815	0	0.6442	0	0.6501	0
1233	Thalassospira	GCF_002844375.1	0.6916	0	0.6466	0	0.4259	8e-04
1234	Thalassotalea	GCF_001831495.1	0.3992	0.0017	0.5381	0	0.3239	0.0123
1235	Thauera	GCF_001051995.2	0.6197	0	0.6226	0	0.5659	0
1236	Thaumasiovibrio	GCF_019703835.1	0.6236	0	0.68	0	0.5087	0
1237	Thermacetogenium	GCF_000305935.1	0.4962	1e-04	0.4704	2e-04	0.4858	1e-04
1238	Thermaerobacter	GCF_000184705.1	0.5905	0	0.5447	0	0.4598	2e-04
1239	Thermanaeromonas	GCF_900176005.1	0.3616	0.0049	0.3294	0.0109	0.2483	0.0579
1240	Thermanaerosceptrum	GCF_000746025.2	0.558	0	0.5134	0	0.4797	1e-04
1241	Thermanaerovibrio	GCF_000237825.1	0.4315	6e-04	0.3961	0.0019	0.6424	0
1242	Thermoactinomyces	GCF_005886755.1	0.6449	0	0.5699	0	0.4124	0.0012
1243	Thermoanaerobacter	GCF_000147695.2	0.0252	0.8495	0.0208	0.8759	-0.133	0.3154
1244	Thermoanaerobacterium	GCF_000328545.1	0.0623	0.6391	0.0456	0.7319	-0.0649	0.6252
1245	Thermobacillus	GCF_000227705.2	0.6753	0	0.6253	0	0.5036	0
1246	Thermobaculum	GCF_000025005.1	0.5806	0	0.5388	0	0.5934	0
1247	Thermobifida	GCF_003574835.2	0.53	0	0.4743	1e-04	0.4981	1e-04
1248	Thermobispora	GCF_017161365.1	0.5953	0	0.5179	0	0.5317	0
1249	Thermochromatium	GCF_009664085.1	0.5738	0	0.5667	0	0.6036	0
1250	Thermoclostridium	GCF_000331995.1	0.5707	0	0.4834	1e-04	0.5678	0
1251	Thermocrinis	GCF_000512735.1	0.1904	0.1486	0.1788	0.1755	0.5195	0
1252	Thermodesulfatator	GCF_000217795.1	0.5025	1e-04	0.51	0	0.5152	0
1253	Thermodesulfobacterium	GCF_000734015.1	0.469	2e-04	0.4613	2e-04	0.4394	5e-04
1254	Thermodesulfobium	GCF_000212395.1	-0.0199	0.8812	-0.0347	0.794	0.0193	0.8848
1255	Thermodesulfovibrio	GCF_000020985.1	0.1763	0.1817	0.1823	0.167	0.0925	0.4858
1256	Thermogutta	GCF_002277955.1	0.7044	0	0.6632	0	0.5408	0
1257	Thermomicrobium	GCF_000021685.1	0.543	0	0.5735	0	0.3611	0.005
1258	Thermomonas	GCF_014395425.1	0.5158	0	0.4763	1e-04	0.4877	1e-04
1259	Thermomonospora	GCF_003589885.1	0.5725	0	0.5205	0	0.5308	0
1260	Thermosediminibacter	GCF_000144645.1	0.5073	0	0.4274	7e-04	0.5521	0
1261	Thermosipho	GCF_000021285.1	-0.2241	0.0879	-0.2079	0.1142	-0.2978	0.022
1262	Thermostichus	GCF_002754935.1	0.5083	0	0.5069	0	0.5019	1e-04
1263	Thermosulfidibacter	GCF_001547735.1	0.3513	0.0064	0.3548	0.0058	0.4462	4e-04
1264	Thermosulfurimonas	GCF_012317585.1	0.615	0	0.5768	0	0.5904	0
1265	Thermosulfuriphilus	GCF_011207455.1	0.4933	1e-04	0.4749	1e-04	0.4938	1e-04
1266	Thermosynechococcus	GCF_000011345.1	0.5093	0	0.4978	1e-04	0.5383	0
1267	Thermotoga	GCF_000828675.1	0.0542	0.6837	-0.0172	0.897	-0.2977	0.022
1268	Thermotomaculum	GCF_016592575.1	0.1207	0.3625	0.0879	0.5077	0.3322	0.0102
1269	Thermovibrio	GCF_000185805.1	0.303	0.0196	0.2434	0.0633	0.3305	0.0106
1270	Thermovirga	GCF_000233775.1	0.3442	0.0076	0.2674	0.0406	0.5323	0
1271	Thermus	GCF_004684245.1	0.5036	0	0.4597	2e-04	0.6602	0
1272	Thioalkalivibrio	GCF_000321415.2	0.6883	0	0.6666	0	0.5644	0
1273	Thiocapsa	GCF_021228795.1	0.6551	0	0.6334	0	0.6036	0
1274	Thioclava	GCF_002085925.2	0.7012	0	0.6781	0	0.5485	0
1275	Thiocystis	GCF_000227745.2	0.6345	0	0.5898	0	0.5499	0
1276	Thioflavicoccus	GCF_000327045.1	0.6883	0	0.67	0	0.529	0
1277	Thiolapillus	GCF_000828615.1	0.6608	0	0.6662	0	0.6699	0
1278	Thiomicrorhabdus	GCF_004293625.1	0.5566	0	0.6656	0	0.4248	8e-04
1279	Thiomicrospira	GCF_000227665.2	0.6223	0	0.6698	0	0.5668	0
1280	Thiomonas	GCF_000253115.1	0.5505	0	0.5335	0	0.556	0
1281	Thiopseudomonas	GCF_001267255.1	0.5987	0	0.6035	0	0.4355	6e-04
1282	Thiospirochaeta	GCF_008329945.1	0.0525	0.693	0.1366	0.3022	0.2427	0.064
1283	Thiosulfatimonas	GCF_011398355.1	0.6401	0	0.6849	0	0.4698	2e-04
1284	Thiosulfativibrio	GCF_011398155.1	0.5401	0	0.6166	0	0.5126	0
1285	Thiothrix	GCF_021650935.1	0.618	0	0.6305	0	0.5202	0
1286	Thomasclavelia	GCF_016728785.1	0.4663	2e-04	0.5367	0	0.2233	0.0891
1287	Tichowtungia	GCF_009905215.1	0.8029	0	0.7772	0	0.5415	0
1288	Tistrella	GCF_000264455.2	0.6167	0	0.5652	0	0.4051	0.0015
1289	Tolumonas	GCF_000023065.1	0.731	0	0.6384	0	0.4364	5e-04
1290	Tolypothrix	GCF_002368295.1	0.1862	0.1579	0.184	0.163	-0.0055	0.9668
1291	Treponema	GCF_000214375.1	0.6699	0	0.6286	0	0.6328	0
1292	Trichlorobacter	GCF_000020385.1	0.6999	0	0.7287	0	0.6379	0
1293	Trichormus	GCF_009856605.1	0.267	0.0409	0.2704	0.0384	0.2147	0.1024
1294	Tritonibacter	GCF_000376545.2	0.6746	0	0.7038	0	0.554	0
1295	Tropheryma	GCF_000196075.1	0.0274	0.8366	0.024	0.8567	-0.1817	0.1685
1296	Truepera	GCF_000092425.1	0.6246	0	0.5735	0	0.4273	7e-04
1297	Trueperella	GCF_000612055.1	0.6699	0	0.6437	0	0.5121	0
1298	Tsukamurella	GCF_000092225.1	0.5491	0	0.5132	0	0.4669	2e-04
1299	Tsuneonella	GCF_016925655.1	0.577	0	0.5339	0	0.3435	0.0077
1300	Tumebacillus	GCF_002162355.1	0.72	0	0.6704	0	0.4781	1e-04
1301	Turicibacter	GCF_013046825.1	0.3726	0.0037	0.3941	0.002	0.1381	0.2967
1302	Turicimonas	GCF_016696765.1	0.6942	0	0.6627	0	0.4627	2e-04
1303	Turneriella	GCF_000266885.1	0.6658	0	0.664	0	0.473	2e-04
1304	Tuwongella	GCF_901538355.1	0.5976	0	0.5054	0	0.4315	6e-04
1305	Undibacterium	GCF_003955735.1	0.5629	0	0.5891	0	0.5131	0
1306	Urbifossiella	GCF_007747215.1	0.4742	1e-04	0.4535	3e-04	0.4353	6e-04
1307	Ureaplasma	GCF_000941095.1	-0.1094	0.4093	-0.0408	0.7592	-0.1207	0.3625
1308	Urechidicola	GCF_001761325.1	0.0774	0.5601	0.2101	0.1102	0.0117	0.9299
1309	Ureibacillus	GCF_002370195.2	0.4749	1e-04	0.4432	4e-04	0.1242	0.3488
1310	Uruburuella	GCF_022870865.1	0.7022	0	0.6827	0	0.5164	0
1311	Usitatibacter	GCF_013003965.1	0.6323	0	0.6116	0	0.5717	0
1312	Vaginimicrobium	GCF_900155645.1	0.2854	0.0284	0.2793	0.0322	0.0722	0.5869
1313	Vagococcus	GCF_014397115.1	0.436	6e-04	0.524	0	0.1462	0.2692
1314	Vallitalea	GCF_018141445.1	0.52	0	0.5703	0	0.5365	0
1315	Variibacter	GCF_002355335.1	0.7053	0	0.6789	0	0.4606	2e-04
1316	Veillonella	GCF_900186885.1	0.3625	0.0048	0.4505	3e-04	0.314	0.0155
1317	Venatoribacter	GCF_016132445.1	0.6181	0	0.5439	0	0.4235	8e-04
1318	Verminephrobacter	GCF_000015565.1	0.548	0	0.5396	0	0.5474	0
1319	Verrucomicrobium	GCF_000172155.1	0.515	0	0.5284	0	0.6043	0
1320	Vescimonas	GCF_018408575.1	0.6209	0	0.5904	0	0.6639	0
1321	Vespertiliibacter	GCF_013377275.1	0.3094	0.0171	0.361	0.005	0.2548	0.0514
1322	Vibrio	GCF_019977755.1	0.5475	0	0.6063	0	0.4659	2e-04
1323	Virgibacillus	GCF_018075365.1	0.5516	0	0.5788	0	0.2545	0.0518
1324	Vitreoscilla	GCF_002222655.1	0.4967	1e-04	0.4625	2e-04	0.4002	0.0017
1325	Vulgatibacter	GCF_001263175.1	0.4693	2e-04	0.4553	3e-04	0.5717	0
1326	Waddlia	GCF_000092785.1	0.6198	0	0.6035	0	0.5123	0
1327	Weeksella	GCF_900637795.1	0.5164	0	0.5599	0	0.3132	0.0157
1328	Weissella	GCF_001951095.1	0.5796	0	0.6577	0	0.5079	0
1329	Weizmannia	GCF_000832905.1	0.6874	0	0.6228	0	0.4244	8e-04
1330	Wenyingzhuangia	GCF_001697185.1	0.0979	0.4608	0.2428	0.0639	0.1005	0.4487
1331	Wenzhouxiangella	GCF_001187785.1	0.6854	0	0.6358	0	0.5801	0
1332	Wigglesworthia	GCF_000247565.1	0.0514	0.6993	0.0075	0.955	-0.1037	0.4347
1333	Williamsoniiplasma	GCF_002803985.1	0.0749	0.5728	0.2164	0.0997	0.224	0.0881
1334	Winogradskyella	GCF_013394655.1	0.3363	0.0092	0.474	1e-04	0.327	0.0115
1335	Woeseia	GCF_001677435.1	0.7061	0	0.6754	0	0.456	3e-04
1336	Wolinella	GCF_000196135.1	0.502	1e-04	0.5745	0	0.616	0
1337	Xanthobacter	GCF_016807805.1	0.616	0	0.5479	0	0.5891	0
1338	Xanthomonas	GCF_001908725.1	0.6142	0	0.5671	0	0.4958	1e-04
1339	Xenorhabdus	GCF_001721185.1	0.612	0	0.6224	0	0.4455	4e-04
1340	Xiamenia	GCF_017945865.1	0.6986	0	0.6779	0	0.5547	0
1341	Xylanimonas	GCF_004135385.1	0.4872	1e-04	0.4867	1e-04	0.4647	2e-04
1342	Xylella	GCF_020990565.1	0.3244	0.0122	0.3256	0.0119	0.306	0.0184
1343	Xylophilus	GCF_009906855.1	0.6187	0	0.5703	0	0.5488	0
1344	Yersinia	GCF_000582515.1	0.6987	0	0.668	0	0.4685	2e-04
1345	Youhaiella	GCF_008000755.1	0.6753	0	0.6471	0	0.606	0
1346	Zhaonella	GCF_004353525.1	0.5305	0	0.468	2e-04	0.5142	0
1347	Zhongshania	GCF_001586255.1	0.6515	0	0.6797	0	0.5422	0
1348	Zhouia	GCF_022760175.1	0.6667	0	0.6864	0	0.6281	0
1349	Zobellella	GCF_002407485.1	0.6651	0	0.6151	0	0.6542	0
1350	Zobellia	GCF_000973105.1	0.5859	0	0.6588	0	0.7072	0
1351	Zophobihabitans	GCF_011745665.1	0.5997	0	0.6233	0	0.3346	0.0096
1352	Zunongwangia	GCF_000023465.1	0.5506	0	0.6156	0	0.3636	0.0046
1353	Zymobacter	GCF_003610015.1	0.7347	0	0.6867	0	0.4245	8e-04
1354	Zymomonas	GCF_000498655.1	0.4914	1e-04	0.4601	2e-04	0.0978	0.4612
