# Supplementary material for: Why AGG is associated with high transgene output: passenger effects and their implications for transgene design
Source: NAR Genom Bioinform. 2025 Jun 19;7(2):lqaf086. doi: 10.1093/nargab/lqaf086 (PMC12204400; doi:10.1093/nargab/lqaf086)
Supplement: lqaf086_Supplemental_Files [file lqaf086_supplemental_files.zip › TableS4.csv]

Unnamed: 0	fitness	stab30	stab60	CAI	deltaCAI	NGG	Pro	Pos	GC
fitness		-0.17****	0.04****	0.00*	-0.01***	-0.02****	0.09****	-0.07****	0.02****
stab30	-0.18****		0.04****	-0.01****	-0.02****	-0.02****	0.02****	0.01***	-0.07****
stab60	0.04****	0.03****		0.01**	0.01****	-0.06****	0.02****	0.00*	-0.17****
CAI	0.00	0.02****	0.03****		0.73****	-0.12****	-0.04****	-0.05****	0.23****
deltaCAI	-0.01***	-0.02****	0.01****	0.71****		-0.07****	-0.06****	-0.07****	0.17****
NGG	-0.01****	-0.01****	-0.03****	-0.12****	0.02****		-0.12****	0.04****	0.03****
Pro	0.07****	0.06****	0.08****	-0.07****	-0.06****	-0.15****		-0.21****	0.31****
Pos	-0.06****	0.01***	0.03****	-0.02****	-0.06****	0.00	-0.23****		0.00
GC	-0.01**	-0.07****	-0.19****	0.18****	0.02****	0.10****	0.36****	0.09****
